# Supplementary material for: Molecular Epidemiology of Staphylococcus aureus in China Reveals the Key Gene Features Involved in Epidemic Transmission and Adaptive Evolution
Source: Microbiol Spectr. 2022 Oct 3;10(5):e01564-22. doi: 10.1128/spectrum.01564-22 (PMC9603185; doi:10.1128/spectrum.01564-22)
Supplement: Supplemental file 2 — Supplemental Material Table. Download spectrum.01564-22-s0002.xlsx, XLSX file, 4.5 MB [file spectrum.01564-22-s0002.xlsx]

## Sheet: Table S1 
Detailed strain-information and genetic characteristics of the strains in this study
Species_NUM	GCA_NUM	Strains_NUM	Source	Location	date_year	GC%	Size(KB)	Gene_num	ST typing	CC typing	BAPS(level1)	BAPS(level2)	SCCmec
species277	GCA_001049575.1	AH1	UnKnown	UnKnown	UnKnown	32.6172	2921201	2872	ST45	CC45	3	14	type5
species35	GCA_001049715.1	SH3	UnKnown	UnKnown	UnKnown	32.3277	2835868	2767	ST2250	Unknown	4	16	None
species246	GCA_002900905.1	SH3		china	2015	32.3277	2835868	2767	ST2250	Unknown	4	16	None
species260	GCA_003052325.1	Sa02	Homo sapiens	zhejiang	2017	32.6835	2834657	2859	ST39	CC30	3	13	type2
species261	GCA_003052335.1	Sa03	Homo sapiens	zhejiang	2017	32.6817	2832232	2853	ST39	CC30	3	13	type2
species262	GCA_003052445.1	ATCC 43300	Homo sapiens	USA: Kansas	1996	32.6833	2833835	2859	ST39	CC30	3	13	type2
species37	GCA_009731595.1	Tokyo12480	food	Japan	2004	32.9748	2766239	2575	ST2272	Unknown	3	12	None
species179	GCA_002307435.1	FY20	Homo sapiens	zhejiang	2014	32.7855	2715532	2752	ST398	Unknown	3	12	type5
species190	GCA_002407225.1	FY22	Homo sapiens	zhejiang	2014	32.831	2716887	2765	ST398	Unknown	3	12	type5
species212	GCA_002723755.1	SR411	Homo sapiens	zhejiang	2015	32.8033	2686590	2702	ST398	Unknown	3	12	type5
species224	GCA_002723775.1	SR389	Homo sapiens	zhejiang	2015	33.3767	2811517	3026	ST398	Unknown	3	12	type5
species259	GCA_023093755.1	ZF7406	Homo sapiens	Tianjin	2018	32.8138	2678997	2506	ST398	Unknown	3	12	type5
species6	GCA_009696775.1	8656	Livestock	Russia	2018	32.6904	2713317	2665	ST479	Unknown	3	15	None
species36	GCA_009725965.1	EW13	Homo sapiens	zhejiang	2015	32.74	2836211	2869	ST5267	Unknown	1	2	type4
species8	GCA_009725225.1	LS10	Homo sapiens	zhejiang	2015	32.7225	2768046	2743	ST3193	Unknown	1	2	type4
species9	GCA_009725265.1	LQ33	Homo sapiens	zhejiang	2015	32.7165	2766712	2741	ST3193	Unknown	1	2	type4
species10	GCA_009725285.1	ES03	Homo sapiens	zhejiang	2015	32.7246	2768042	2737	ST5266	Unknown	1	2	type4
species34	GCA_009725945.1	LQ41	Homo sapiens	zhejiang	2015	32.7157	2766659	2739	ST3193	Unknown	1	2	type4
species43	GCA_009873745.1	SAW5	Homo sapiens	zhejiang	2019	32.6939	2764352	2734	ST59	Unknown	1	2	type4
species44	GCA_009873755.1	SAW3	Homo sapiens	zhejiang	2018	32.6937	2761427	2732	ST59	Unknown	1	2	type4
species45	GCA_009873795.1	SAW2	Homo sapiens	zhejiang	2018	32.6691	2763401	2732	ST59	Unknown	1	2	type4
species55	GCA_009874655.1	SAW4	Homo sapiens	zhejiang	2019	32.677	2765929	2732	ST59	Unknown	1	2	type4
species62	GCA_009914455.1	SAW1	Homo sapiens	zhejiang	2018	32.8345	2832410	2797	ST59	Unknown	1	2	type4
species101	GCA_001880265.1	SA40TW	Homo sapiens	taiwan	2015	32.9	2771849	2582	New ST	Unknown	1	1	type4
species209	GCA_012278075.1	4018A1	food	neimenggu	2016	32.7387	2826022	2806	ST59	Unknown	1	1	type4
species219	GCA_012278265.1	2574-0	food	sichuan	2014	32.7797	2792301	2732	ST59	Unknown	1	1	type4
species186	GCA_012277665.1	740	food	fujian	2012	32.736	2826946	2797	New ST	Unknown	1	1	type4
species239	GCA_012278645.1	673	food	guangxi	2012	32.7266	2784451	2719	New ST	Unknown	1	1	type4
species23	GCA_009725505.1	ES25	Homo sapiens	zhejiang	2015	32.8977	2791432	2778	ST59	Unknown	1	1	type4
species210	GCA_012278085.1	3939A2	food	henan	2016	32.735	2775487	2717	ST59	Unknown	1	1	type4
species211	GCA_012278135.1	3939A1	food	henan	2016	32.7223	2784355	2754	New ST	Unknown	1	1	type4
species202	GCA_012277955.1	4252A1	food	xizang	2016	32.7364	2765244	2694	New ST	Unknown	1	1	type4
species242	GCA_012278765.1	3373C1	food	xizang	2015	32.7428	2766224	2695	New ST	Unknown	1	1	type4
species183	GCA_012277605.1	3025	food	qinghai	2015	32.7426	2789388	2737	ST59	Unknown	1	1	type4
species216	GCA_012278215.1	3652C1	food	zhejiang	2016	32.7165	2780254	2725	New ST	Unknown	1	1	type4
species323	GCA_006158985.1	S15	food	china	2018	32.8991	2822919	2756	ST3355	Unknown	1	1	type4
species197	GCA_012277865.1	L18	food	guangdong	2017	32.7668	2776064	2696	ST59	Unknown	1	1	type4
species0	GCA_023093735.1	B3-1	Homo sapiens	Tianjin	2019	32.7567	2761938	2583	ST59	Unknown	1	1	type4
species248	GCA_012278875.1	247_0	food	guangdong	2013	32.7531	2732781	2642	ST59	Unknown	1	1	type4
species42	GCA_009873735.1	SAC5A	Homo sapiens	zhejiang	2018	33.4835	2843067	2836	ST4513	Unknown	1	1	type4
species54	GCA_009874635.1	SAC5C	Homo sapiens	zhejiang	2018	32.9239	2777402	2757	ST4513	Unknown	1	1	type4
species58	GCA_009874685.1	SAC5B	Homo sapiens	zhejiang	2018	33.0086	2765080	2718	ST4513	Unknown	1	1	type4
species47	GCA_009873815.1	SAC4B	Homo sapiens	zhejiang	2018	33.1165	2821745	2795	ST4513	Unknown	1	1	type4
species48	GCA_009873845.1	SAC4A	Homo sapiens	zhejiang	2018	32.9482	2779634	2745	ST4513	Unknown	1	1	type4
species49	GCA_009873875.1	SAC1	Homo sapiens	zhejiang	2017	32.9443	2775807	2755	ST4513	Unknown	1	1	type4
species56	GCA_009874675.1	SAC3	Homo sapiens	zhejiang	2017	33.1443	2814923	2791	ST4513	Unknown	1	1	type4
species59	GCA_009874725.1	SAC2	Homo sapiens	zhejiang	2017	32.9485	2780143	2744	ST4513	Unknown	1	1	type4
species180	GCA_012277555.1	3939	food	henan	2016	32.7625	2813183	2761	ST59	Unknown	1	1	type4
species236	GCA_012278585.1	2939	food	guizhou	2015	32.7768	2816028	2783	ST59	Unknown	1	1	type4
species192	GCA_012277775.1	435	food	guangdong	2012	32.7218	2808907	2806	ST59	Unknown	1	1	type4
species198	GCA_012277895.1	917_0	food	jiangxi	2012	32.7301	2764032	2669	ST59	Unknown	1	1	type4
species207	GCA_012278055.1	4090A1	food	jilin	2016	32.7588	2821199	2798	New ST	Unknown	1	1	type4
species241	GCA_012278755.1	4090A2	food	jilin	2016	32.7612	2820738	2799	ST59	Unknown	1	1	type4
species21	GCA_009725485.1	YJ30	Homo sapiens	zhejiang	2015	32.65	2797995	2781	ST59	Unknown	1	1	type4
species283	GCA_005861375.1	YNSA103	Homo sapiens	yunnan	2015	32.823	2833380	2828	ST59	Unknown	1	1	type4
species27	GCA_009725585.1	YY03	Homo sapiens	zhejiang	2015	32.7233	2779079	2749	ST59	Unknown	1	1	type4
species182	GCA_012277575.1	3295	food	hebei	2015	32.7402	2837586	2824	ST59	Unknown	1	1	type4
species25	GCA_009725545.1	YS40	Homo sapiens	zhejiang	2015	32.7764	2799569	2801	ST59	Unknown	1	1	type4
species316	GCA_005861995.1	YNSA49	Homo sapiens	yunnan	2015	32.7591	2781074	2758	ST59	Unknown	1	1	type4
species218	GCA_012278255.1	2704-0	food	shanghai	2014	32.7313	2786820	2722	ST6550	Unknown	1	1	type4
species221	GCA_012278315.1	24_1	food	guangdong	2013	32.7977	2888572	2896	New ST	Unknown	1	1	type4
species222	GCA_012278335.1	24-0	food	guangdong	2013	32.7797	2841067	2809	ST59	Unknown	1	1	type4
species181	GCA_012277565.1	3551	food	hunan	2016	32.7379	2740132	2661	ST59	Unknown	1	1	type4
species189	GCA_012277735.1	446	food	guangdong	2012	32.7491	2825630	2777	ST59	Unknown	1	1	type4
species228	GCA_012278395.1	2284-0	food	guangxi	2013	32.7174	2755366	2696	New ST	Unknown	1	1	type4
species321	GCA_023093705.1	BD21101	Homo sapiens	Tianjin	2018	32.7466	2801658	2649	ST59	Unknown	1	1	type4
species60	GCA_009883675.1	WH3018	Homo sapiens	hubei	2013	32.9303	2819961	2911	New ST	Unknown	1	1	type4
species196	GCA_012277845.1	L17	Homo sapiens	guangdong	2017	32.7447	2741657	2642	ST59	Unknown	1	1	type4
species213	GCA_012278155.1	3109A3	food	neimenggu	2013	32.7329	2772059	2728	ST59	Unknown	1	1	type4
species250	GCA_013046885.1	Guangzhou-SAU071	Homo sapiens	guangdong	2010	32.8712	2821906	2698	ST59	Unknown	1	1	type4
species291	GCA_005861525.1	YNSA38	Homo sapiens	yunnan	2015	32.7398	2775676	2774	ST59	Unknown	1	1	type4
species320	GCA_005862085.1	YNSA7	Homo sapiens	yunnan	2014	32.7407	2775399	2773	ST59	Unknown	1	1	type4
species243	GCA_012278775.1	L19	Homo sapiens	guangdong	2017	32.7868	2824417	2764	ST59	Unknown	1	1	type4
species208	GCA_012278065.1	4126A1	food	aomen	2016	32.7085	2830132	2805	ST59	Unknown	1	1	type4
species244	GCA_012278785.1	4127A1	food	aomen	2016	32.7076	2829201	2800	New ST	Unknown	1	1	type4
species266	GCA_000737615.1	SA268	Homo sapiens	china	2012	32.922	2833899	2656	ST59	Unknown	1	3	type4
species226	GCA_012278375.1	2223_0	food	fujian	2013	32.715	2794313	2739	New ST	Unknown	1	3	type4
species205	GCA_012278005.1	4272C1	food	xizang	2016	32.7469	2775631	2703	ST59	Unknown	1	3	type4
species324	GCA_008121315.1	SA17	Homo sapiens	zhejiang	2018	32.7628	2769666	2730	ST59	Unknown	1	3	type4
species30	GCA_009725635.1	LQ18	Homo sapiens	zhejiang	2015	33.0718	2827609	2852	ST59	Unknown	1	3	type4
species61	GCA_009883695.1	WH9628	Homo sapiens	hubei	2014	33.02	2841969	2931	ST59	Unknown	1	3	type4
species185	GCA_012277655.1	705	food	fujian	2012	32.733	2771826	2708	New ST	Unknown	1	3	type4
species174	GCA_012277455.1	4297	food	xizang	2016	32.7383	2773052	2698	New ST	Unknown	1	3	type4
species176	GCA_012277485.1	4255	food	xizang	2016	32.7426	2773166	2706	ST59	Unknown	1	3	type4
species200	GCA_012277935.1	4255B2	food	xizang	2016	32.741	2769372	2701	ST59	Unknown	1	3	type4
species230	GCA_012278465.1	1975_1	food	heilongjiang	2013	32.8023	2798389	2759	New ST	Unknown	1	3	None
species169	GCA_012277355.1	1956_2	food	heilongjaing	2013	32.7966	2792381	2755	New ST	Unknown	1	3	None
species171	GCA_012277375.1	1931-0	food	shanxi	2013	32.7843	2794842	2760	New ST	Unknown	1	3	None
species232	GCA_012278495.1	1975_0	food	heilongjiang	2013	32.7936	2796781	2759	New ST	Unknown	1	3	None
species249	GCA_013046865.1	Guangzhou-SAU749	Homo sapiens	guangdong	2011	32.908	2861379	2767	ST3195	Unknown	1	3	type4
species173	GCA_012277395.1	1923_2	food	shanxi	2013	32.7584	2755851	2707	New ST	Unknown	1	3	None
species175	GCA_012277475.1	1923_1	food	shanxi	2013	32.7602	2759779	2721	New ST	Unknown	1	3	None
species191	GCA_012277755.1	393	food	guangdong	2012	32.7344	2756407	2692	New ST	Unknown	1	3	None
species237	GCA_012278605.1	384	food	guangdong	2012	32.7814	2777287	2732	New ST	Unknown	1	3	None
species234	GCA_012278575.1	1275	food	shanxi-	2012	32.7259	2706563	2615	New ST	Unknown	1	3	None
species170	GCA_012277365.1	1945_1	food	shanxi	2013	32.7437	2743183	2694	New ST	Unknown	1	3	None
species172	GCA_012277385.1	1945_0	food	shanxi	2013	32.744	2741559	2677	New ST	Unknown	1	3	None
species187	GCA_012277685.1	656	food	guangxi	2012	32.7455	2761689	2708	New ST	Unknown	1	3	None
species177	GCA_012277495.1	1827	food	Shaoguan	2013	32.7635	2755659	2702	New ST	Unknown	1	3	None
species184	GCA_012277635.1	3013	food	qinghai	2015	32.7206	2744645	2705	New ST	Unknown	1	3	None
species238	GCA_012278635.1	1032	food	sichuan	2012	32.767	2756159	2713	New ST	Unknown	1	3	None
species203	GCA_012277965.1	590-C	food	hainan	2012	32.7308	2754491	2758	New ST	Unknown	1	3	None
species193	GCA_012277795.1	95_1	food	guangdong	2013	32.8051	2835421	2837	New ST	Unknown	1	3	None
species194	GCA_012277805.1	95-0	food	guangdong	2013	32.8437	2801478	2779	New ST	Unknown	1	3	None
species294	GCA_005861575.1	YNSA11	Homo sapiens	yunnan	2014	32.7487	2708469	2664	ST59	Unknown	1	3	None
species199	GCA_012277915.1	80_0	food	guangdong	2013	32.7223	2721531	2619	ST59	Unknown	1	3	type4
species240	GCA_012278695.1	274	food	guangdong	2011	32.7197	2724544	2620	ST59	Unknown	1	3	type4
species204	GCA_012277975.1	4230A2	food	xinjiang	2016	32.791	2796151	2761	New ST	Unknown	1	3	None
species178	GCA_012277505.1	4226	food	xijiang	2016	32.7782	2797066	2776	New ST	Unknown	1	3	None
species206	GCA_012278035.1	4226B2	food	xinjiang	2016	32.8043	2793781	2761	New ST	Unknown	1	3	None
species26	GCA_009725565.1	LJ05	Homo sapiens	zhejiang	2015	32.6882	2828763	2808	ST59	Unknown	1	3	type5
species22	GCA_009725495.1	EL03	Homo sapiens	zhejiang	2015	32.7366	2784102	2761	ST59	Unknown	1	3	type5
species31	GCA_009725665.1	LS05	Homo sapiens	zhejiang	2015	32.7391	2755146	2708	ST59	Unknown	1	3	type5
species214	GCA_012278165.1	3046B3	food	qinghai	2015	32.6808	2835859	2793	New ST	Unknown	1	3	type5
species231	GCA_012278485.1	3046	food	qinghai	2013	32.73	2796769	2736	New ST	Unknown	1	3	type5
species247	GCA_012278855.1	3046A1	food	qinghai	2015	32.725	2794380	2777	New ST	Unknown	1	3	type5
species314	GCA_005861935.1	YNSA53	Homo sapiens	yunnan	2014	32.769	2785885	2760	ST59	Unknown	1	3	type5
species28	GCA_009725595.1	YS06	Homo sapiens	zhejiang	2015	32.7451	2807015	2792	ST59	Unknown	1	3	type5
species29	GCA_009725625.1	LW34	Homo sapiens	zhejiang	2015	32.9566	2771986	2737	ST59	Unknown	1	3	type5
species201	GCA_002442975.1	HZW450	Homo sapiens	zhejiang	2016	32.8985	2831958	2848	ST59	Unknown	1	3	type5
species229	GCA_012278455.1	2223_X	food	fujian	2013	32.7508	2832513	2803	New ST	Unknown	1	3	type5
species225	GCA_012278345.1	2223_2	food	fujian	2013	32.7508	2827842	2785	New ST	Unknown	1	3	type5
species227	GCA_012278385.1	2223_1	food	fujian	2013	32.7507	2830343	2793	New ST	Unknown	1	3	type5
species188	GCA_012277705.1	522	food	hainan	2012	32.7234	2871624	2881	New ST	Unknown	1	3	type5
species195	GCA_012277835.1	L16	food	guangdong	2017	32.7506	2792637	2719	ST59	Unknown	1	3	type5
species233	GCA_012278505.1	112_1	food	guangdong	2013	32.7036	2750703	2667	New ST	Unknown	1	3	type5
species12	GCA_009725325.1	ES23	Homo sapiens	zhejiang	2015	32.7301	2787129	2771	ST338	Unknown	1	3	type5
species17	GCA_009725405.1	LJ09	Homo sapiens	zhejiang	2015	32.7767	2829396	2820	ST338	Unknown	1	3	type5
species46	GCA_001456215.1	MS4	Homo sapiens	shenzhen	2012	32.8944	2709797	2595	ST338	Unknown	1	3	type5
species168	GCA_002105325.1	MS4_LZD100	Homo sapiens	shenzhen	2012	32.6632	2743212	2662	ST338	Unknown	1	3	type5
species235	GCA_002896465.1	MS4L120	Homo sapiens	shenzhen	2012	32.7122	2750536	2664	ST338	Unknown	1	3	type5
species16	GCA_009725385.1	LJ27	Homo sapiens	zhejiang	2015	32.7668	2824774	2815	ST338	Unknown	1	3	type5
species15	GCA_009725355.1	EL27	Homo sapiens	zhejiang	2015	32.7387	2759062	2772	ST338	Unknown	1	3	type5
species18	GCA_009725415.1	LJ20	Homo sapiens	zhejiang	2015	32.7294	2783773	2761	ST338	Unknown	1	3	type5
species20	GCA_009725465.1	LS35	Homo sapiens	zhejiang	2015	32.7669	2822753	2818	ST338	Unknown	1	3	type5
species215	GCA_012278175.1	2780_2	food	yunnan	2014	32.7663	2811623	2759	ST338	Unknown	1	3	type5
species217	GCA_012278225.1	2780-0	food	yunnan	2014	32.7673	2812611	2758	ST338	Unknown	1	3	type5
species220	GCA_012278275.1	2778_1	food	yunnan	2014	32.7641	2811906	2768	ST338	Unknown	1	3	type5
species245	GCA_012278795.1	2780_1	food	yunnan	2014	32.7736	2814995	2749	ST338	Unknown	1	3	type5
species32	GCA_009725905.1	EL28	Homo sapiens	zhejiang	2015	32.7726	2817395	2811	ST338	Unknown	1	3	type5
species308	GCA_005861825.1	YNSA154	Homo sapiens	yunnan	2015	32.7873	2825557	2826	ST338	Unknown	1	3	type5
species279	GCA_005861285.1	YNSA115	Homo sapiens	yunnan	2014	32.798	2837698	2841	ST338	Unknown	1	3	type5
species280	GCA_005861295.1	YNSA119	Homo sapiens	yunnan	2014	32.7759	2832990	2839	ST338	Unknown	1	3	type5
species11	GCA_009725305.1	EE08	Homo sapiens	zhejiang	2015	32.8147	2824769	2829	ST5265	Unknown	1	3	type5
species33	GCA_009725915.1	LJ40	Homo sapiens	zhejiang	2015	32.728	2804446	2842	ST338	Unknown	1	3	type5
species14	GCA_009725345.1	YS17	Homo sapiens	zhejiang	2015	32.7259	2784528	2760	ST338	Unknown	1	3	type5
species19	GCA_009725435.1	LQ21	Homo sapiens	zhejiang	2015	32.9568	2788351	2757	ST338	Unknown	1	3	type5
species331	GCA_009684655.1	?ZY05	Homo sapiens	zhejiang	2016	32.8607	2848476	2785	ST338	Unknown	1	3	type5
species299	GCA_001049615.1	AH3	UnKnown	UnKnown	UnKnown	32.5844	2781821	2730	ST630	CC8	2	7	type5
species13	GCA_001049675.1	SH1	UnKnown	UnKnown	UnKnown	32.6407	2845909	2844	ST630	CC8	2	7	None
species310	GCA_001049635.1	SH1	UnKnown	UnKnown	UnKnown	32.6407	2845909	2844	ST630	CC8	2	7	None
species288	GCA_001049595.1	AH2	UnKnown	UnKnown	UnKnown	32.6151	2854275	2831	ST630	CC8	2	7	None
species2	GCA_001049655.1	SH2	UnKnown	UnKnown	UnKnown	32.6196	2856577	2865	ST630	CC8	2	7	None
species24	GCA_001049695.1	SH2	UnKnown	UnKnown	UnKnown	32.6196	2856577	2865	ST630	CC8	2	7	None
species256	GCA_013394425.1	TPS3156	Homo sapiens	Japan	2013	32.7811	2877470	2715	ST8	CC8	2	7	type4
species275	GCA_004136235.1	M51	Livestock	china	2012	32.8562	2786527	2847	ST1516	CC8	2	7	type4
species223	GCA_000330825.2	DSM_20231	UnKnown	korea	UnKnown	32.774	2756322	2537	ST8	CC8	2	7	None
species322	GCA_006094915.1	ATCC 12600	type strain	UnKnown	UnKnown	32.8381	2782561	2810	ST8	CC8	2	7	None
species257	GCA_003031285.1	TF3198	Homo sapiens	Japan	UnKnown	32.7465	2804030	2829	ST8	CC8	2	7	None
species326	GCA_008619415.1	KUH140046	Homo sapiens	Japan	2014	32.7384	2859431	2628	ST8	CC8	2	7	type4
species327	GCA_008619935.1	KUH180038	Homo sapiens	Japan	2018	32.7405	2856677	2625	ST8	CC8	2	7	type4
species90	GCA_001641025.1	V521	Homo sapiens	korea	2011	32.8143	3114278	3145	ST239	CC8	2	8	type3
species276	GCA_004136255.1	M48	Livestock	china	2012	32.8052	3050015	3171	ST239	CC8	2	8	type3
species112	GCA_000204665.1	T0131	Homo sapiens	Tianjin	2006	32.8028	2913900	2711	ST239	CC8	2	8	type3
species282	GCA_005861365.1	YNSA98	Homo sapiens	yunnan	2015	32.6839	2842524	2864	ST239	CC8	2	8	type3
species284	GCA_005861385.1	YNSA93	Homo sapiens	yunnan	2015	32.6831	2840803	2860	ST239	CC8	2	8	type3
species281	GCA_005861335.1	YNSA109	Homo sapiens	yunnan	2015	32.6981	2824598	2835	ST239	CC8	2	8	type3
species287	GCA_005861465.1	YNSA73	Homo sapiens	yunnan	2014	32.6921	2827220	2839	ST239	CC8	2	8	type3
species313	GCA_005861925.1	YNSA94	Homo sapiens	yunnan	2015	32.6918	2826960	2839	ST239	CC8	2	8	type3
species286	GCA_005861435.1	YNSA86	Homo sapiens	yunnan	2015	32.6849	2845358	2866	ST239	CC8	2	8	type3
species285	GCA_005861415.1	YNSA80	Homo sapiens	yunnan	2015	32.6849	2845207	2869	ST239	CC8	2	8	type3
species309	GCA_005861855.1	YNSA125	Homo sapiens	yunnan	2014	32.6969	2832096	2845	ST239	CC8	2	8	type3
species311	GCA_005861875.1	YNSA147	Homo sapiens	yunnan	2014	32.7518	2898447	2956	ST239	CC8	2	8	None
species312	GCA_005861895.1	YNSA110	Homo sapiens	yunnan	2014	32.7336	2929388	2996	ST239	CC8	2	8	type3
species292	GCA_005861535.1	YNSA31	Homo sapiens	yunnan	2014	32.7741	2731833	2719	ST5	CC5	2	6	None
species330	GCA_009497915.1	Zhenghai	Homo sapiens	zhejiang	2017	32.8696	2744906	2773	ST5	CC5	2	6	None
species297	GCA_005861635.1	YNSA9	Homo sapiens	yunnan	2014	32.7071	2722472	2693	ST5	CC5	2	6	None
species300	GCA_005861685.1	YNSA521	food	yunnan	2014	32.7164	2719819	2690	ST5	CC5	2	6	None
species167	GCA_012044475.1	PMB196-1	Livestock	korea	2015	32.8779	2744920	2611	ST587	CC5	2	6	None
species290	GCA_005861485.1	YNSA56	Homo sapiens	yunnan	2014	32.7353	2715094	2683	ST965	CC5	2	6	None
species303	GCA_005861735.1	YNSA382	food	yunnan	2014	32.7733	2739629	2721	ST965	CC5	2	6	None
species319	GCA_005862065.1	YNSA34	Homo sapiens	yunnan	2015	32.7445	2762308	2750	ST965	CC5	2	6	None
species270	GCA_003602215.1	SABHZ053	food	zhejiang	2018	32.7347	2805020	2880	ST965	CC5	2	6	type4
species271	GCA_003602225.1	SABHZ079	food	zhejiang	2018	32.7302	2812779	2891	ST965	CC5	2	6	type4
species252	GCA_013140175.1	SZ-WT	Homo sapiens	guangdong	2019	32.8517	2806869	2784	ST5	CC5	2	6	None
species251	GCA_013140155.1	SZ-M4	Homo sapiens	guangdong	2019	32.7168	2750470	2659	ST5	CC5	2	6	None
species253	GCA_013140185.1	SZ-M2	Homo sapiens	guangdong	2019	32.6657	2749773	2668	ST5	CC5	2	6	None
species254	GCA_013140195.1	SZ-M3	Homo sapiens	guangdong	2019	32.6848	2747290	2655	ST5	CC5	2	6	None
species255	GCA_013140235.1	SZ-M1	Homo sapiens	guangdong	2019	33.33	2882061	2951	ST5	CC5	2	6	None
species329	GCA_008620175.1	KUH180129	Homo sapiens	Japan	2018	32.9174	2897282	2706	ST6313	CC5	2	6	None
species325	GCA_008619075.1	KUN1163	Homo sapiens	Japan	2006	32.8705	2944787	2739	ST764	CC5	2	6	type2
species328	GCA_008620055.1	KUH180062	Homo sapiens	Japan	2018	32.85	2969682	2759	ST764	CC5	2	6	type2
species124	GCA_002094075.1	3503VR10	Homo sapiens	guangdong	2013	32.7667	2744412	2754	ST5	CC5	2	6	None
species135	GCA_002094085.1	3503_1	Homo sapiens	guangdong	2014	32.7482	2814130	2810	ST5	CC5	2	6	type2
species146	GCA_002094105.1	4126_1	Homo sapiens	guangdong	2013	32.8247	2858849	2876	ST5	CC5	2	6	type2
species157	GCA_002094135.1	4126_2	Homo sapiens	guangdong	2013	32.7354	2841314	2838	ST5	CC5	2	6	type2
species68	GCA_001640905.1	NCCP14558	Homo sapiens	korea	2013	32.9242	2979876	2964	ST5	CC5	2	6	type2
species79	GCA_001640925.1	NCCP14562	Homo sapiens	korea	2013	32.897	2935598	2894	ST5	CC5	2	6	type2
species57	GCA_001640885.1	ZJ5499	Homo sapiens	china	2010	32.8435	2848095	2775	ST5	CC5	2	6	type2
species63	GCA_010669265.1	SR153	UnKnown	UnKnown	UnKnown	32.7311	2940975	2866	ST5	CC5	2	6	type2
species39	GCA_009873645.1	SAZ4	Homo sapiens	zhejiang	2017	32.7467	2839826	2844	ST5	CC5	2	6	type2
species40	GCA_009873665.1	SAZ6	Homo sapiens	zhejiang	2017	32.6892	2832403	2832	ST5	CC5	2	6	type2
species41	GCA_009873715.1	SAZ1	Homo sapiens	zhejiang	2017	32.7184	2832705	2833	ST5	CC5	2	6	type2
species50	GCA_009874525.1	SAZ7	Homo sapiens	zhejiang	2017	32.7297	2834382	2839	ST5	CC5	2	6	type2
species51	GCA_009874575.1	SAZ5	Homo sapiens	zhejiang	2017	32.6828	2830878	2833	ST5	CC5	2	6	type2
species52	GCA_009874585.1	SAZ3	Homo sapiens	zhejiang	2017	32.6677	2834667	2836	ST5	CC5	2	6	type2
species53	GCA_009874615.1	SAZ2	Homo sapiens	zhejiang	2017	32.6974	2832672	2830	ST5	CC5	2	6	type2
species38	GCA_009796945.1	yw20191	Homo sapiens	zhejiang	2019	32.6933	2767192	2741	ST2631	Unknown	2	11	None
species7	GCA_009696825.1	615	Livestock	Russia	2018	32.6606	2742906	2723	New ST	Unknown	2	11	None
species3	GCA_009696725.1	74	Livestock	Russia	2018	32.7017	2744089	2711	ST20	Unknown	2	11	None
species4	GCA_009696735.1	70	Livestock	Russia	2018	32.7148	2756061	2721	ST20	Unknown	2	11	None
species5	GCA_009696765.1	88	Livestock	Russia	2018	32.7286	2759556	2721	ST20	Unknown	2	11	None
species1	GCA_023093785.1	BD52508	Homo sapiens	Tianjin	2018	32.6983	2673900	2480	ST15	CC15	2	5	None
species166	GCA_012044215.1	PMB179-1	Livestock	korea	2015	32.8768	2741492	2621	ST15	CC15	2	5	None
species258	GCA_013602305.1	GDM7P049A	Livestock	guangdong	2017	32.6946	2850443	2788	ST1	CC1	2	5	None
species307	GCA_005861815.1	YNSA274	food	yunnan	2015	32.7112	2773710	2790	New ST	Unknown	2	10	None
species295	GCA_005861605.1	YNSA10	Homo sapiens	yunnan	2014	32.7257	2732539	2713	New ST	Unknown	2	10	None
species296	GCA_005861625.1	YNSA5	Homo sapiens	yunnan	2014	32.7925	2822011	2854	ST188	CC1	2	10	None
species274	GCA_004001345.1	SA003	Livestock	Japan	UnKnown	32.5474	2730514	2532	ST352	CC97	2	5	None
species293	GCA_005861565.1	YNSA21	Homo sapiens	yunnan	2014	32.6815	2745844	2735	ST6	CC5	2	9	None
species305	GCA_005861765.1	YNSA288	food	yunnan	2014	32.7311	2708787	2684	ST6	CC5	2	9	None
species306	GCA_005861805.1	YNSA287	food	yunnan	2014	32.7312	2708787	2684	ST6	CC5	2	9	None
species301	GCA_005861705.1	YNSA439	food	yunnan	2014	32.7262	2766176	2763	ST6	CC5	2	9	None
species289	GCA_005861475.1	YNSA51	Homo sapiens	yunnan	2014	32.7134	2777020	2783	ST6	CC5	2	9	None
species315	GCA_005861985.1	YNSA50	Homo sapiens	yunnan	2015	32.714	2777288	2783	ST6	CC5	2	9	None
species298	GCA_005861665.1	YNSA516	food	yunnan	2014	32.717	2769976	2770	ST6	CC5	2	9	None
species318	GCA_005862035.1	YNSA30	Homo sapiens	yunnan	2014	32.7272	2768968	2777	ST6	CC5	2	9	None
species302	GCA_005861715.1	YNSA425	food	yunnan	2014	32.7266	2764542	2761	ST6	CC5	2	9	None
species304	GCA_005861745.1	YNSA343	food	yunnan	2014	32.7226	2769920	2772	ST6	CC5	2	9	None
species317	GCA_005862025.1	YNSA46	Homo sapiens	yunnan	2015	32.7211	2768798	2768	ST6	CC5	2	9	None
species113	GCA_001986135.1	SR434	Homo sapiens	zhejiang	2015	32.8363	2839706	2891	ST88	Unknown	2	5	type4
species265	GCA_003342735.1	E16SA093	Homo sapiens	korea	2016	32.8845	2785564	2800	ST72	CC8	2	5	None
species267	GCA_003342775.1	F17SA003	Homo sapiens	korea	2017	32.8543	2768346	2790	ST72	CC8	2	5	None
species122	GCA_011291825.1	SH-WF9	Livestock	shanghai	2010	32.6684	2757398	2682	ST9	CC1	5	4	type12
species126	GCA_011291915.1	SH-WF80	Livestock	shanghai	2010	32.6838	2801191	2754	ST9	CC1	5	4	type12
species165	GCA_011292625.1	GD-G26	Livestock	guangdong	2008	32.7303	2867039	2838	ST9	CC1	5	4	type12
species67	GCA_011290835.1	GD-G14	Livestock	guangdong	2008	32.6861	2796862	2742	ST9	CC1	5	4	type12
species263	GCA_003301075.1	M3	Livestock	guangdong	2015	32.5095	2784452	2816	ST9	CC1	5	4	type12
species64	GCA_011290635.1	SH-WF18-2	Livestock	shanghai	2010	32.6808	2821677	2770	ST9	CC1	5	4	type12
species121	GCA_011291815.1	SH-WF13	Livestock	shanghai	2010	32.6675	2759407	2677	ST9	CC1	5	4	type12
species133	GCA_011292045.1	SH-FX32	Livestock	shanghai	2013	32.7207	2775440	2727	ST9	CC1	5	4	type12
species83	GCA_011291105.1	SC-PSC40	Livestock	sichuan	2012	32.6794	2798076	2753	ST9	CC1	5	4	type12
species161	GCA_011292555.1	GD-G47	Livestock	guangdong	2008	32.6856	2881960	2882	ST9	CC1	5	4	type12
species92	GCA_011291255.1	QD-AB1	Livestock	shandong	2014	32.7146	2787869	2737	ST9	CC1	5	4	type12
species136	GCA_011292085.1	HN-SF19	Livestock	henan	2011	32.7263	2765426	2717	ST9	CC1	5	4	type12
species128	GCA_011291945.1	SH-WF33	Livestock	shanghai	2010	32.751	2854779	2840	ST9	CC1	5	4	type12
species125	GCA_011291885.1	SH-WF78	Livestock	henan	2010	32.7199	2811128	2774	ST9	CC1	5	4	type12
species130	GCA_011291995.1	SH-WF22	Livestock	shanghai	2010	32.7537	2854562	2840	ST9	CC1	5	4	type12
species134	GCA_011292075.1	SH-B5	Livestock	shanghai	2013	32.7085	2784258	2737	ST9	CC1	5	4	type12
species264	GCA_003301115.1	XM201503-M6	Livestock	guangdong	2015	32.5382	2825910	2893	ST9	CC1	5	4	type12
species272	GCA_003665115.1	GD-G33	Livestock	guangdong	2013	32.9662	2812608	2877	ST9	CC1	5	4	None
species98	GCA_011291385.1	QD-CD8	Livestock	shandong	2014	32.7317	2735437	2656	ST9	CC1	5	4	type12
species94	GCA_011291315.1	QD-CD6	Livestock	shandong	2014	32.6841	2820109	2785	ST9	CC1	5	4	type12
species269	GCA_003432365.1	QD-CD9	Livestock	shandong	2014	32.8455	2855865	2899	ST9	CC1	5	4	type12
species89	GCA_011291235.1	NX-T26	Livestock	ningxia	2014	32.711	2785893	2736	ST9	CC1	5	4	type12
species87	GCA_011291195.1	NX-T47	Livestock	ningxia	2014	32.7086	2786216	2737	ST9	CC1	5	4	type12
species268	GCA_003432345.1	NX-T55	Livestock	ningxia	2014	32.87	2842229	2889	ST9	CC1	5	4	type12
species96	GCA_011291345.1	NX-T192	Livestock	ningxia	2014	32.7129	2784486	2731	ST9	CC1	5	4	None
species97	GCA_011291365.1	NX-T144	Livestock	ningxia	2014	32.7209	2780673	2731	ST9	CC1	5	4	None
species159	GCA_011292515.1	GD-G9	Livestock	guangdong	2008	32.7038	2786468	2711	ST9	CC1	5	4	type12
species76	GCA_011290995.1	BJ-PNB23	Livestock	beijing	2009	32.6848	2798087	2745	ST9	CC1	5	4	type12
species117	GCA_011291715.1	BJ-PNB49	Livestock	beijing	2009	32.6854	2798145	2749	ST9	CC1	5	4	type12
species118	GCA_011291735.1	BJ-PNB40	Livestock	beijing	2009	32.6645	2755560	2676	ST9	CC1	5	4	type12
species84	GCA_011291135.1	BJ-PNB35	Livestock	beijing	2009	32.6842	2798168	2746	ST9	CC1	5	4	type12
species120	GCA_011291775.1	BJ-PNB45	Livestock	beijing	2009	32.682	2798427	2748	ST9	CC1	5	4	type12
species164	GCA_011292615.1	BJ-PNB20	Livestock	beijing	2009	32.6788	2800646	2752	ST9	CC1	5	4	type12
species81	GCA_011291055.1	SC-PSC49	Livestock	sichuan	2012	32.6576	2765301	2684	New ST	Unknown	5	4	type12
species82	GCA_011291095.1	SC-PSC41	Livestock	sichuan	2012	32.6612	2759750	2682	New ST	Unknown	5	4	type12
species77	GCA_011291015.1	SD-PW17	Livestock	shandong	2013	32.689	2794601	2750	ST9	CC1	5	4	type12
species141	GCA_011292185.1	SD-PW96	Livestock	shandong	2013	32.6878	2797379	2753	ST9	CC1	5	4	type12
species147	GCA_011292295.1	SD-PW88	Livestock	shandong	2013	32.6966	2783121	2737	ST9	CC1	5	4	type12
species152	GCA_011292395.1	GD-G35	Livestock	guangdong	2008	32.6945	2806800	2754	ST9	CC1	5	4	type12
species107	GCA_011291555.1	HN-SF25	Livestock	henan	2011	32.6929	2801858	2755	ST9	CC1	5	4	type12
species86	GCA_011291155.1	HN-P351	Livestock	henan	2012	32.6932	2802272	2747	ST9	CC1	5	4	type12
species88	GCA_011291215.1	HN-P285	Livestock	henan	2012	32.6919	2802947	2747	ST9	CC1	5	4	type12
species162	GCA_011292565.1	GD-G39	Livestock	guangdong	2008	32.7153	2783762	2721	ST9	CC1	5	4	type12
species123	GCA_011291875.1	SH-WF64	Livestock	shanghai	2010	32.6988	2794440	2748	ST9	CC1	5	4	type12
species127	GCA_011291935.1	SH-WF23	Livestock	shanghai	2010	32.698	2794403	2743	ST9	CC1	5	4	type12
species103	GCA_011291475.1	QD-L26	Livestock	shandong	2014	32.704	2790872	2739	ST9	CC1	5	4	type12
species104	GCA_011291485.1	QD-J1	Livestock	shandong	2014	32.7054	2785938	2735	ST9	CC1	5	4	type12
species142	GCA_011292195.1	QD-L27	Livestock	guangdong	2014	32.7671	2767968	2717	ST9	CC1	5	4	type12
species66	GCA_011290785.1	SD-PW29	Livestock	shandong	2013	32.6771	2791546	2717	ST9	CC1	5	4	type12
species71	GCA_011290865.1	SD-PW5	Livestock	guangdong	2013	32.6736	2765955	2688	ST9	CC1	5	4	type12
species72	GCA_011290875.1	SD-PW36	Livestock	guangdong	2013	32.6807	2814180	2769	ST9	CC1	5	4	type12
species75	GCA_011290975.1	SD-PW12	Livestock	shandong	2013	32.6845	2803050	2757	ST9	CC1	5	4	type12
species110	GCA_011291595.1	QD-EF2	Livestock	shandong	2014	32.7394	2732797	2654	ST9	CC1	5	4	type12
species140	GCA_011292175.1	QD-L34	Livestock	shandong	2014	32.6787	2766293	2690	ST9	CC1	5	4	type12
species151	GCA_011292375.1	SD-PW40	Livestock	shandong	2013	32.6695	2771102	2695	ST9	CC1	5	4	type12
species155	GCA_011292425.1	SD-PW50	Livestock	shandong	2013	32.6747	2813161	2769	ST9	CC1	5	4	None
species131	GCA_011292005.1	SH-WF100	Livestock	shanghai	2010	32.6749	2761868	2679	ST9	CC1	5	4	type12
species78	GCA_011291025.1	SD-PTB23	Livestock	shandong	2013	32.7234	2788116	2739	ST9	CC1	5	4	type12
species154	GCA_011292415.1	GD-G51	Livestock	guangdong	2008	32.6912	2798824	2746	ST9	CC1	5	4	type12
species137	GCA_011292095.1	SH-AS14	Livestock	beijing	2013	32.6655	2754177	2672	ST9	CC1	5	4	type12
species143	GCA_011292205.1	SH-2M109	Livestock	shanghai	2011	32.7191	2773291	2717	ST9	CC1	5	4	type12
species148	GCA_011292305.1	SH-2M29	Livestock	shanghai	2011	32.6826	2801894	2755	ST9	CC1	5	4	type12
species138	GCA_011292105.1	SH-2M3	Livestock	shanghai	2011	32.6846	2796885	2747	ST9	CC1	5	4	type12
species144	GCA_011292215.1	SH-2M64	Livestock	shanghai	2011	32.6872	2794016	2739	ST9	CC1	5	4	type12
species145	GCA_011292275.1	SH-2M52	Livestock	shanghai	2011	32.6707	2824351	2774	ST9	CC1	5	4	type12
species102	GCA_011291455.1	HN-SF20	Livestock	henan	2011	32.6806	2801527	2754	ST9	CC1	5	4	type12
species91	GCA_011291245.1	LN-DL44-2	Livestock	liaoning	2013	32.6878	2804515	2745	ST9	CC1	5	4	type12
species115	GCA_011291675.1	LN-DL44-1	Livestock	liaoning	2013	32.6869	2826941	2794	ST9	CC1	5	4	type12
species93	GCA_011291265.1	LN-DL56-1	Livestock	liaoning	2013	32.6898	2800270	2746	ST9	CC1	5	4	type12
species108	GCA_011291575.1	LN-DL57-2	Livestock	liaoning	2013	32.6876	2804546	2755	ST9	CC1	5	4	type12
species132	GCA_011292035.1	QD-P3	Livestock	shandong	2014	32.7792	2778695	2744	ST9	CC1	5	4	type12
species150	GCA_011292325.1	QD-T10	Livestock	shandong	2014	32.6903	2815102	2779	ST9	CC1	5	4	type12
species65	GCA_011290765.1	QD-T2	Livestock	shandong	2014	32.6911	2814988	2776	ST9	CC1	5	4	type12
species85	GCA_011291145.1	QD-T8	Livestock	shandong	2014	32.6968	2812801	2779	ST9	CC1	5	4	type12
species129	GCA_011291975.1	QD-T16	Livestock	shandong	2014	32.6935	2815237	2780	ST9	CC1	5	4	type12
species149	GCA_011292315.1	QD-T9	Livestock	shandong	2014	32.6903	2815486	2778	ST9	CC1	5	4	type12
species119	GCA_011291755.1	HN-P278	Livestock	henan	2012	32.6651	2814159	2774	ST1376	CC1	5	4	type12
species158	GCA_011292495.1	HN-P249	Livestock	henan	2012	32.6725	2813786	2773	ST1376	CC1	5	4	type12
species73	GCA_011290935.1	HN-SF8	Livestock	henan	2011	32.6654	2837141	2845	ST1376	CC1	5	4	type12
species80	GCA_011291045.1	HN-P56	Livestock	henan	2012	32.6793	2806051	2755	ST1376	CC1	5	4	type12
species106	GCA_011291525.1	NX-PN29C	Livestock	ningxia	2009	32.6802	2736680	2656	ST9	CC1	5	4	type12
species100	GCA_011291425.1	NX-PN63	Livestock	ningxia	2009	32.685	2800858	2748	ST9	CC1	5	4	type12
species105	GCA_011291515.1	NX-PN61	Livestock	ningxia	2009	32.6658	2762404	2680	ST9	CC1	5	4	type12
species111	GCA_011291635.1	NX-PN16A	Livestock	ningxia	2009	32.6824	2741050	2658	ST9	CC1	5	4	type12
species273	GCA_003665125.1	GD-G38	Livestock	guangdong	2013	32.7314	2792024	2849	ST9	CC1	5	4	type12
species99	GCA_011291415.1	HN-SF21	Livestock	henan	2011	32.7158	2801917	2777	ST9	CC1	5	4	type12
species70	GCA_011290855.1	HN-SF30	Livestock	henan	2011	32.6895	2747383	2667	ST9	CC1	5	4	type12
species95	GCA_011291335.1	HN-P290	Livestock	henan	2012	32.7037	2788875	2732	ST9	CC1	5	4	type12
species74	GCA_011290955.1	HN-Y2	Livestock	henan	2012	32.7023	2812255	2794	ST9	CC1	5	4	type12
species160	GCA_011292525.1	HN-B21	Livestock	henan	2012	32.6931	2794217	2733	ST9	CC1	5	4	type12
species153	GCA_011292405.1	HN-B18	Livestock	henan	2012	32.7006	2819604	2803	ST9	CC1	5	4	type12
species69	GCA_011290845.1	HN-SY64	Livestock	henan	2012	32.7033	2789863	2740	ST9	CC1	5	4	type12
species116	GCA_011291685.1	HN-B7	Livestock	henan	2012	32.6955	2792275	2744	ST9	CC1	5	4	type12
species139	GCA_011292115.1	SH-2M77	Livestock	shanghai	2011	32.7091	2775226	2715	ST9	CC1	5	4	type12
species156	GCA_011292435.1	HN-P273	Livestock	henan	2012	32.6818	2765122	2686	ST9	CC1	5	4	type12
species109	GCA_011291585.1	GD-G19	Livestock	guangdong	2008	32.6607	2781849	2702	ST164	CC8	5	4	type12
species114	GCA_011291645.1	GD-G16	Livestock	guangdong	2008	32.6666	2780305	2705	ST164	CC8	5	4	type12
species163	GCA_011292595.1	GD-G44	Livestock	guangdong	2008	32.6999	2791581	2737	ST9	CC1	5	4	type12
species278	GCA_004136655.1	S57	Livestock	china	2014	32.8286	2850509	2897	ST9	CC1	5	4	type12
* Strains sequenced in this study was colored in red

## Sheet: Table S2 
Detailed information of VFDB-screen-results
GCA_num	VFG037386	VFG038219	VFG002262	VFG011399	VFG011430	VFG039536	VFG002181	VFG002188	VFG002189	VFG002190	VFG045470	VFG000925	VFG013265	VFG000270	VFG000274	VFG000320	VFG048717	VFG048830	VFG001867	VFG000077	VFG000079	VFG000080	VFG001089	VFG002157	VFG002158	VFG002160	VFG002161	VFG006717	VFG032992	VFG001386	VFG001826	VFG037028	VFG000670	VFG001273	VFG001274	VFG001275	VFG001276	VFG001277	VFG001278	VFG001279	VFG001280	VFG001281	VFG001282	VFG001283	VFG001284	VFG001285	VFG001286	VFG001287	VFG001288
GCA_011291585.1.faa	0	0	0	0	50	0	50	0	0	50	0	50	0	50	50	0	0	50	0	100	50	0	50	0	0	0	0	50	0	0	0	50	0	100	100	100	0	0	100	100	100	100	100	100	100	100	100	100	100
GCA_011291645.1.faa	0	0	0	0	50	0	50	0	0	50	0	50	0	50	50	0	0	50	0	100	50	0	50	0	0	0	0	50	0	0	0	50	0	100	100	100	0	0	100	100	100	100	100	100	100	100	100	100	100
GCA_011292595.1.faa	0	0	0	0	50	0	50	0	0	50	0	50	0	50	50	0	0	50	0	100	50	0	50	0	0	0	0	50	0	0	0	50	0	100	100	100	0	0	100	100	100	100	100	100	100	100	100	100	100
GCA_004136655.1.faa	0	0	0	0	50	0	50	0	0	50	0	50	0	50	50	0	0	50	0	100	50	0	50	0	0	0	0	50	0	0	0	50	0	100	100	100	0	0	100	100	100	100	100	100	100	100	100	100	100
GCA_011292435.1.faa	0	0	0	0	50	0	50	0	0	50	0	50	0	50	50	0	0	50	0	100	50	0	50	0	50	0	0	50	0	0	0	50	0	100	100	100	0	0	100	100	100	100	100	100	100	100	100	100	100
GCA_011292115.1.faa	0	0	0	0	50	0	50	0	0	50	0	50	0	50	50	0	0	50	0	100	50	0	50	0	0	0	0	50	0	0	0	50	0	100	100	100	0	0	100	100	100	100	100	100	100	100	100	100	100
GCA_003665125.1.faa	0	0	0	0	50	50	50	0	0	50	0	50	0	50	50	0	0	50	0	100	0	0	50	0	50	0	0	50	0	0	0	50	0	100	100	100	0	0	100	100	100	100	100	0	100	100	100	100	100
GCA_011291415.1.faa	0	0	0	0	50	0	50	0	0	50	0	50	0	50	50	0	0	50	0	100	50	0	50	0	50	0	0	50	0	0	0	50	0	100	100	100	0	0	100	100	100	100	100	100	100	100	100	100	100
GCA_011290855.1.faa	0	0	0	0	50	0	50	0	0	50	0	50	0	50	50	0	0	50	0	100	50	0	50	0	0	0	0	50	0	0	0	50	0	100	100	100	0	0	100	100	100	100	100	100	100	100	100	100	100
GCA_011291335.1.faa	0	0	0	0	50	0	50	0	0	50	0	50	0	50	50	0	0	50	0	100	50	0	50	0	0	0	0	50	0	0	0	50	0	100	100	100	0	0	100	100	100	100	100	100	100	100	100	100	100
GCA_011292525.1.faa	0	0	0	0	50	0	50	0	0	50	0	50	0	50	50	0	0	50	0	100	50	0	50	0	0	0	0	50	0	0	0	50	0	100	100	100	0	0	100	100	100	100	100	100	100	100	100	100	100
GCA_011290955.1.faa	0	0	0	0	50	0	50	0	0	50	0	50	0	50	50	0	0	50	0	100	50	0	50	0	0	0	0	50	0	0	0	50	0	100	100	100	0	0	100	100	100	100	100	100	100	100	100	100	100
GCA_011292405.1.faa	0	0	0	0	50	0	50	0	0	50	0	50	0	50	50	0	0	50	0	100	0	0	50	0	0	0	0	50	0	0	0	50	0	100	100	100	0	0	100	100	100	100	100	100	100	100	100	100	100
GCA_011291685.1.faa	0	0	0	0	50	0	50	0	0	50	0	50	0	50	50	0	0	50	0	100	50	0	50	0	0	0	0	50	0	0	0	50	0	100	100	100	0	0	100	100	100	100	100	100	100	100	100	100	100
GCA_011290845.1.faa	0	0	0	0	50	0	50	0	0	50	0	50	0	50	50	0	0	50	0	100	50	0	50	0	0	0	0	50	0	0	0	50	0	100	100	100	0	0	100	100	100	100	100	100	100	100	100	100	100
GCA_011291515.1.faa	0	0	0	0	50	0	50	0	0	50	0	50	0	50	0	0	0	50	0	100	0	0	50	0	50	0	0	50	0	0	0	50	0	100	100	100	0	0	100	100	100	100	100	100	100	100	100	100	100
GCA_011291635.1.faa	0	0	0	0	50	0	50	0	0	50	0	50	0	50	0	0	0	50	0	100	0	0	50	0	50	0	0	50	0	0	0	50	0	100	100	100	0	0	100	100	100	100	100	100	100	100	100	100	100
GCA_011291425.1.faa	0	0	0	0	50	0	50	0	0	50	0	50	0	50	50	0	0	50	0	100	50	0	50	0	0	0	0	50	0	0	0	50	0	100	100	100	0	0	100	100	100	100	100	100	100	100	100	100	100
GCA_011291525.1.faa	0	0	0	0	50	0	50	0	0	50	0	50	0	50	50	0	0	50	0	100	50	0	50	0	0	0	0	50	0	0	0	50	0	100	100	100	0	0	100	100	100	100	100	100	100	100	100	100	100
GCA_011291755.1.faa	0	0	0	0	50	0	50	0	0	50	0	50	0	50	50	0	0	50	0	100	50	0	50	0	0	0	0	50	0	0	0	50	0	100	100	100	0	0	100	100	100	100	100	100	100	100	0	100	100
GCA_011292495.1.faa	0	0	0	0	50	0	50	0	0	50	0	50	0	50	50	0	0	50	0	100	0	0	50	0	0	0	0	50	0	0	0	50	0	100	100	100	0	0	100	100	100	100	100	100	100	100	100	100	100
GCA_011290935.1.faa	0	0	0	0	50	0	50	0	0	50	0	50	0	50	50	0	0	50	0	100	0	0	50	0	50	0	0	50	0	0	0	50	0	100	100	100	0	0	100	100	100	100	100	100	100	100	100	100	100
GCA_011291045.1.faa	0	0	0	0	50	0	50	0	0	50	0	50	0	50	50	0	0	50	0	100	0	0	50	0	0	0	0	50	0	0	0	50	0	100	100	100	0	0	100	100	100	100	100	100	100	100	100	100	100
GCA_011292215.1.faa	0	0	0	0	50	0	50	0	0	50	0	50	0	50	50	0	0	50	0	100	50	0	50	0	0	0	0	50	0	0	0	50	0	100	100	100	0	0	100	100	100	100	100	100	100	100	100	100	100
GCA_011292275.1.faa	0	0	0	0	50	0	50	0	0	50	0	50	0	50	50	0	0	50	0	100	50	0	50	0	0	0	0	50	0	0	0	50	0	100	100	100	0	0	100	100	100	100	100	100	100	100	100	100	100
GCA_011292105.1.faa	0	0	0	0	50	0	50	0	0	50	0	50	0	50	50	0	0	50	0	100	0	0	50	0	0	0	0	50	0	0	0	50	0	100	100	100	0	0	100	100	100	100	100	100	100	100	100	100	100
GCA_011292305.1.faa	0	0	0	0	50	0	50	0	0	50	0	50	0	50	50	0	0	50	0	100	0	0	50	0	50	0	0	50	0	0	0	50	0	100	100	100	0	0	100	100	100	100	100	100	100	100	100	100	100
GCA_011292095.1.faa	0	0	0	0	50	0	50	0	0	50	0	50	0	50	50	0	0	50	0	100	0	0	50	0	0	0	0	50	0	0	0	50	0	100	100	100	0	0	100	100	100	100	100	100	100	100	100	100	100
GCA_011292205.1.faa	0	0	0	0	50	0	50	0	0	50	0	50	0	50	50	0	0	50	0	100	50	0	50	0	50	0	0	50	0	0	0	50	0	100	100	100	0	0	100	100	100	100	100	100	100	100	100	100	100
GCA_011291575.1.faa	0	0	0	0	50	0	50	0	0	50	0	50	0	50	50	0	0	50	0	100	50	0	50	0	0	0	0	50	0	0	0	50	0	100	100	100	0	0	100	100	100	100	100	100	100	100	100	100	100
GCA_011291265.1.faa	0	0	0	0	50	0	50	0	0	50	0	50	0	50	50	0	0	50	0	100	50	0	50	0	0	0	0	50	0	0	0	50	0	100	100	100	0	0	100	100	100	100	100	100	100	100	100	100	100
GCA_011291675.1.faa	0	0	0	0	50	0	50	0	0	50	0	50	0	50	50	0	0	50	0	100	0	0	50	0	0	0	0	50	0	0	0	50	0	100	100	100	0	0	100	100	100	100	100	100	100	100	100	100	100
GCA_011291245.1.faa	0	0	0	0	50	0	50	0	0	50	0	50	0	50	50	0	0	50	0	100	50	0	50	0	0	0	0	50	0	0	0	50	0	100	100	100	0	0	100	100	100	100	100	100	100	100	100	100	100
GCA_011291455.1.faa	0	0	0	0	50	0	50	0	0	50	0	50	0	50	50	0	0	50	0	100	0	0	50	0	0	0	0	50	0	0	0	50	0	100	100	100	0	0	100	100	100	100	100	100	100	100	100	100	100
GCA_011292035.1.faa	0	0	0	0	50	0	50	0	0	50	0	50	0	50	50	0	0	50	0	100	50	0	50	0	50	0	0	50	0	0	0	50	0	100	100	100	0	0	100	100	100	100	100	100	100	100	100	100	100
GCA_011292325.1.faa	0	0	0	0	50	0	50	0	0	50	0	50	0	50	50	0	0	50	0	100	0	0	50	0	50	0	0	50	0	0	0	50	0	100	100	100	0	0	100	100	100	100	100	100	100	100	100	100	100
GCA_011291975.1.faa	0	0	0	0	50	0	50	0	0	50	0	50	0	50	50	0	0	50	0	100	50	0	50	0	50	0	0	50	0	0	0	50	0	100	100	100	0	0	100	100	100	100	100	100	100	100	100	100	100
GCA_011292315.1.faa	0	0	0	0	50	0	50	0	0	50	0	50	0	50	50	0	0	50	0	100	50	0	50	0	50	0	0	50	0	0	0	50	0	100	100	100	0	0	100	100	100	100	100	100	100	100	100	100	100
GCA_011290765.1.faa	0	0	0	0	50	0	50	0	0	50	0	50	0	50	50	0	0	50	0	100	50	0	50	0	50	0	0	50	0	0	0	50	0	100	100	100	0	0	100	100	100	100	100	100	100	100	100	100	100
GCA_011291145.1.faa	0	0	0	0	50	0	50	0	0	50	0	50	0	50	50	0	0	50	0	100	50	0	50	0	50	0	0	50	0	0	0	50	0	100	100	100	0	0	100	100	100	100	100	100	100	100	100	100	100
GCA_011292005.1.faa	0	0	0	0	50	0	50	0	0	50	0	50	0	50	50	0	0	50	0	100	0	0	50	0	50	0	0	50	0	0	0	50	0	100	100	100	0	0	100	100	100	100	100	100	100	100	100	100	100
GCA_011292415.1.faa	0	0	0	0	50	0	50	0	0	50	0	50	0	50	50	0	0	50	0	100	50	0	50	0	0	0	0	50	0	0	0	50	0	100	100	100	0	0	100	100	100	100	100	100	100	100	100	100	100
GCA_011291025.1.faa	0	0	0	0	50	0	50	0	0	50	0	50	0	50	50	0	0	50	0	100	50	0	50	0	0	0	0	50	0	0	0	50	0	100	100	100	0	0	100	100	100	100	100	100	100	100	100	100	100
GCA_011292565.1.faa	0	0	0	0	50	0	50	0	0	50	0	50	0	50	50	0	0	50	0	100	50	0	50	0	0	0	0	50	0	0	0	50	0	100	100	100	0	0	100	100	100	100	100	100	100	100	100	100	100
GCA_011291875.1.faa	0	0	0	0	50	0	50	0	0	50	0	50	0	50	50	0	0	50	0	100	50	0	50	0	50	0	0	50	0	0	0	50	0	100	100	100	0	0	100	100	100	100	100	100	100	100	100	100	100
GCA_011291935.1.faa	0	0	0	0	50	0	50	0	0	50	0	50	0	50	50	0	0	50	0	100	50	0	50	0	50	0	0	50	0	0	0	50	0	100	100	100	0	0	100	100	100	100	100	100	100	100	100	100	100
GCA_011291485.1.faa	0	0	0	0	50	0	50	0	0	50	0	50	0	50	50	0	0	50	0	100	0	0	50	0	50	0	0	50	0	0	0	50	0	100	100	100	0	0	100	100	100	100	100	100	100	100	100	100	100
GCA_011292195.1.faa	0	0	0	0	50	0	50	0	0	50	0	50	0	50	50	0	0	50	0	100	50	0	50	0	0	0	0	50	0	0	0	50	0	100	100	100	0	0	100	100	100	100	100	100	100	100	100	100	100
GCA_011291475.1.faa	0	0	0	0	50	0	50	0	0	50	0	50	0	50	50	0	0	50	0	100	50	0	50	0	0	0	0	50	0	0	0	50	0	100	100	100	0	0	100	100	100	100	100	100	100	100	100	100	100
GCA_011291595.1.faa	0	0	0	0	50	0	50	0	0	50	0	50	0	50	50	0	0	50	0	100	50	0	50	0	50	0	0	50	0	0	0	50	0	100	100	100	0	0	100	100	100	100	100	100	100	100	100	100	100
GCA_011292375.1.faa	0	0	0	0	50	0	50	0	0	50	0	50	0	50	50	0	0	50	0	100	0	0	50	0	50	0	0	50	0	0	0	50	0	100	100	100	0	0	100	100	100	100	100	100	100	100	100	100	100
GCA_011292425.1.faa	0	0	0	0	50	0	50	0	0	50	0	50	0	50	50	0	0	50	0	100	0	0	50	0	50	0	0	50	0	0	0	50	0	100	100	100	0	0	100	100	100	100	100	100	100	100	100	100	100
GCA_011290785.1.faa	0	0	0	0	50	0	50	0	0	50	0	50	0	50	50	0	0	50	0	100	0	0	50	0	50	0	0	50	0	0	0	50	0	100	100	100	0	0	100	100	100	100	100	100	100	100	100	100	100
GCA_011290865.1.faa	0	0	0	0	50	0	50	0	0	50	0	50	0	50	50	0	0	50	0	100	0	0	50	0	0	0	0	50	0	0	0	50	0	100	100	100	0	0	100	100	100	100	100	100	100	100	100	100	100
GCA_011292175.1.faa	0	0	0	0	50	0	50	0	0	50	0	50	0	50	50	0	0	50	0	100	0	0	50	0	0	0	0	50	0	0	0	50	0	100	100	100	0	0	100	100	100	100	100	100	100	100	100	100	100
GCA_011290875.1.faa	0	0	0	0	50	0	50	0	0	50	0	50	0	50	50	0	0	50	0	100	50	0	50	0	0	0	0	50	0	0	0	50	0	100	100	100	0	0	100	100	100	100	100	100	100	100	100	100	100
GCA_011290975.1.faa	0	0	0	0	50	0	50	0	0	50	0	50	0	50	50	0	0	50	0	100	0	0	50	0	50	0	0	50	0	0	0	50	0	100	100	100	0	0	100	100	100	100	100	100	100	100	100	100	100
GCA_011291555.1.faa	0	0	0	0	50	0	50	0	0	50	0	50	0	50	50	0	0	50	0	100	50	0	50	0	0	0	0	50	0	0	0	50	0	100	100	100	0	0	100	100	100	100	100	100	100	100	100	100	100
GCA_011291155.1.faa	0	0	0	0	50	0	50	0	0	50	0	50	0	50	50	0	0	50	0	100	50	0	50	0	0	0	0	50	0	0	0	50	0	100	100	100	0	0	100	100	100	100	100	100	100	100	100	100	100
GCA_011291215.1.faa	0	0	0	0	50	0	50	0	0	50	0	50	0	50	50	0	0	50	0	100	0	0	50	0	0	0	0	50	0	0	0	50	0	100	100	100	0	0	100	100	100	100	100	100	100	100	100	100	100
GCA_011292395.1.faa	0	0	0	0	50	0	50	0	0	50	0	50	0	50	50	0	0	50	0	100	50	0	50	0	0	0	0	50	0	0	0	50	0	100	100	100	0	0	100	100	100	100	100	100	100	100	100	100	100
GCA_011292515.1.faa	0	0	0	0	50	0	50	0	0	50	0	50	0	50	50	0	0	50	0	100	50	0	50	0	0	0	0	50	0	0	0	50	0	100	100	100	0	0	100	100	100	100	100	100	100	100	100	100	100
GCA_011291715.1.faa	0	0	0	0	50	0	50	0	0	50	0	50	0	50	50	0	0	50	0	100	0	0	50	0	50	0	0	50	0	0	0	50	0	100	100	100	0	0	100	100	100	100	100	100	100	100	100	100	100
GCA_011290995.1.faa	0	0	0	0	50	0	50	0	0	50	0	50	0	50	50	0	0	50	0	100	0	0	50	0	50	0	0	50	0	0	0	50	0	100	100	100	0	0	100	100	100	100	100	100	100	100	100	100	100
GCA_011291735.1.faa	0	0	0	0	50	0	50	0	0	50	0	50	0	50	50	0	0	50	0	100	0	0	50	0	50	0	0	50	0	0	0	50	0	100	100	100	0	0	100	100	100	100	100	100	100	100	100	100	100
GCA_011291135.1.faa	0	0	0	0	50	0	50	0	0	50	0	50	0	50	50	0	0	50	0	100	0	0	50	0	50	0	0	50	0	0	0	50	0	100	100	100	0	0	100	100	100	100	100	100	100	100	100	100	100
GCA_011291775.1.faa	0	0	0	0	50	0	50	0	0	50	0	50	0	50	50	0	0	50	0	100	0	0	50	0	50	0	0	50	0	0	0	50	0	100	100	100	0	0	100	100	100	100	100	100	100	100	100	100	100
GCA_011292615.1.faa	0	0	0	0	50	0	50	0	0	50	0	50	0	50	50	0	0	50	0	100	0	0	50	0	50	0	0	50	0	0	0	50	0	100	100	100	0	0	100	100	100	100	100	100	100	100	100	100	100
GCA_011291055.1.faa	0	0	0	0	50	0	50	0	0	50	0	50	0	50	50	0	0	50	0	100	50	0	50	0	0	0	0	50	0	0	0	50	0	100	100	100	0	0	100	100	100	100	100	100	100	100	100	100	100
GCA_011291095.1.faa	0	0	0	0	50	0	50	0	0	50	0	50	0	50	50	0	0	50	0	100	50	0	50	0	0	0	0	50	0	0	0	50	0	100	100	100	0	0	100	100	100	100	100	100	100	100	100	100	100
GCA_011291015.1.faa	0	0	0	0	50	0	50	0	0	50	0	50	0	50	50	0	0	50	0	100	50	0	50	0	0	0	0	50	0	0	0	50	0	100	100	100	0	0	100	100	100	100	100	100	100	100	100	100	100
GCA_011292185.1.faa	0	0	0	0	50	0	50	0	0	50	0	50	0	50	50	0	0	50	0	100	50	0	50	0	0	0	0	50	0	0	0	50	0	100	100	100	0	0	100	100	100	100	100	100	100	100	100	100	100
GCA_011292295.1.faa	0	0	0	0	50	0	50	0	0	50	0	50	0	50	50	0	0	50	0	100	50	0	50	0	0	0	0	50	0	0	0	50	0	100	100	100	0	0	100	100	100	100	100	100	100	100	100	100	100
GCA_003432365.1.faa	0	0	0	0	50	0	50	0	0	50	0	50	0	50	50	0	0	50	0	100	50	0	50	0	0	0	0	50	0	0	0	50	0	100	100	100	0	0	100	100	100	100	100	100	100	100	100	100	100
GCA_011291315.1.faa	0	0	0	0	50	0	50	0	0	50	0	50	0	50	50	0	0	50	0	100	0	0	50	0	50	0	0	50	0	0	0	50	0	100	100	100	0	0	100	100	100	100	100	100	100	100	100	100	100
GCA_011291385.1.faa	0	0	0	0	50	0	50	0	0	50	0	50	0	50	50	0	0	50	0	100	50	0	50	0	0	0	0	50	0	0	0	50	0	100	100	100	0	0	100	100	100	100	100	100	100	100	100	0	100
GCA_011291235.1.faa	0	0	0	0	50	0	50	0	0	50	0	50	0	50	50	0	0	50	0	100	50	0	50	0	0	0	0	50	0	0	0	50	0	100	100	100	0	0	100	100	100	100	100	100	100	100	100	100	100
GCA_011291345.1.faa	0	0	0	0	50	0	50	0	0	50	0	50	0	50	50	0	0	50	0	100	50	0	50	0	0	0	0	50	0	0	0	50	0	100	100	100	0	0	100	100	100	100	100	100	100	100	100	100	100
GCA_011291365.1.faa	0	0	0	0	50	0	50	0	0	50	0	50	0	50	50	0	0	50	0	100	50	0	50	0	0	0	0	50	0	0	0	50	0	100	100	100	0	0	100	100	100	100	100	100	100	100	100	100	100
GCA_003432345.1.faa	0	0	0	0	50	0	50	0	0	50	0	50	0	50	50	0	0	50	0	100	50	0	50	0	0	0	0	50	0	0	0	50	0	100	100	100	0	0	100	100	100	100	100	100	100	100	100	100	100
GCA_011291195.1.faa	0	0	0	0	50	0	50	0	0	50	0	50	0	50	50	0	0	50	0	100	50	0	50	0	50	0	0	50	0	0	0	50	0	100	100	100	0	0	100	100	100	100	100	100	100	100	100	100	100
GCA_003665115.1.faa	0	0	0	0	50	0	50	0	0	50	0	50	0	50	50	0	0	50	0	100	0	0	50	0	50	0	0	50	0	0	0	50	0	100	100	100	0	0	100	100	100	100	100	0	100	100	100	100	100
GCA_011292045.1.faa	0	0	0	0	50	0	50	0	0	50	0	50	0	50	50	0	0	50	0	100	50	0	50	0	0	0	0	50	0	0	0	50	0	100	100	100	0	0	100	100	100	100	100	100	100	100	100	100	100
GCA_011292555.1.faa	0	0	0	0	50	0	50	0	0	50	0	50	0	50	50	0	0	50	0	100	0	0	50	0	50	0	0	50	0	0	0	50	0	100	100	100	0	0	100	100	100	100	100	100	100	100	100	100	100
GCA_011291105.1.faa	0	0	0	0	50	0	50	0	0	50	0	50	0	50	50	0	0	50	0	100	50	0	50	0	0	0	0	50	0	0	0	50	0	100	100	100	0	0	100	100	100	100	100	100	100	100	100	100	100
GCA_011292085.1.faa	0	0	0	0	50	0	50	0	0	50	0	50	0	50	50	0	0	50	0	100	50	0	50	0	50	0	0	50	0	0	0	50	0	100	100	100	0	0	100	100	100	100	100	100	100	100	100	100	100
GCA_011291255.1.faa	0	0	0	0	50	0	50	0	0	50	0	50	0	50	50	0	0	50	0	100	0	0	50	0	50	0	0	50	0	0	0	50	0	100	100	100	0	0	100	100	100	100	100	100	100	100	100	100	100
GCA_011291945.1.faa	0	0	0	0	50	0	50	0	0	50	0	50	0	50	50	0	0	50	0	100	50	0	50	0	50	0	0	50	0	0	0	50	0	100	100	100	0	0	100	100	100	100	100	100	100	100	100	100	100
GCA_011291885.1.faa	0	0	0	0	50	0	50	0	0	50	0	50	0	50	50	0	0	50	0	100	50	0	50	0	50	0	0	50	0	0	0	50	0	100	100	100	0	0	100	100	100	100	100	100	100	100	100	100	100
GCA_011291995.1.faa	0	0	0	0	50	0	50	0	0	50	0	50	0	50	50	0	0	50	0	100	50	0	50	0	50	0	0	50	0	0	0	50	0	100	100	100	0	0	100	100	100	100	100	100	100	100	100	100	100
GCA_011292075.1.faa	0	0	0	0	50	0	50	0	0	50	0	50	0	50	50	0	0	50	0	100	50	0	50	0	0	0	0	50	0	0	0	50	0	100	100	100	0	0	100	100	100	100	100	100	100	100	100	100	100
GCA_003301115.1.faa	0	0	0	0	50	0	50	0	0	50	0	50	0	50	50	0	0	50	0	100	0	0	50	0	0	0	0	50	0	0	0	50	0	100	100	100	0	0	100	100	100	100	100	100	100	100	100	100	100
GCA_011291815.1.faa	0	0	0	0	50	0	50	0	0	50	0	50	0	50	50	0	0	50	0	100	0	0	50	0	50	0	0	50	0	0	0	50	0	100	100	100	0	0	100	100	100	100	100	100	100	100	100	100	100
GCA_011290635.1.faa	0	0	0	0	50	0	50	0	0	50	0	50	0	50	50	0	0	50	0	100	0	0	50	0	50	0	0	50	0	0	0	50	0	100	100	100	0	0	100	100	100	100	100	100	100	100	100	100	100
GCA_003301075.1.faa	0	0	0	0	50	0	50	0	0	50	0	50	0	50	50	0	0	50	0	100	0	0	50	0	50	0	0	50	0	0	0	50	0	100	100	100	0	0	100	100	100	100	100	100	100	100	100	100	100
GCA_011290835.1.faa	0	0	0	0	50	0	50	0	0	50	0	50	0	50	50	0	0	50	0	100	0	0	50	0	0	0	0	50	0	0	0	50	0	100	100	100	0	0	100	100	100	0	100	100	100	100	100	100	100
GCA_011292625.1.faa	0	0	0	0	50	0	50	0	0	50	0	50	0	50	50	0	0	50	0	100	50	0	50	0	50	0	0	50	0	0	0	50	0	100	100	100	0	0	100	100	100	100	100	100	100	100	100	100	100
GCA_011291825.1.faa	0	0	0	0	50	0	50	0	0	50	0	50	0	50	50	0	0	50	0	100	50	0	50	0	0	0	0	50	0	0	0	50	0	100	100	100	0	0	100	100	100	100	100	100	100	100	100	100	100
GCA_011291915.1.faa	0	0	0	0	50	0	50	0	0	50	0	50	0	50	50	0	0	50	0	100	50	0	50	0	0	0	0	50	0	0	0	50	0	100	100	100	0	0	100	100	100	100	100	100	100	100	100	100	100
GCA_003342735.1.faa	0	0	0	0	50	0	50	0	0	50	0	50	0	50	50	0	0	50	0	100	0	0	50	0	50	0	0	50	0	0	0	50	0	100	100	100	0	0	100	100	100	100	100	100	100	100	100	0	100
GCA_003342775.1.faa	0	0	0	0	50	0	50	0	0	50	0	50	0	50	50	0	0	50	0	100	0	0	50	0	50	0	0	50	0	0	0	50	0	100	100	100	0	0	100	100	100	100	100	100	100	100	100	0	100
GCA_001986135.1.faa	0	0	0	0	50	0	50	0	0	50	0	0	0	50	50	0	0	50	0	100	50	0	50	0	0	0	0	50	0	0	0	50	0	100	100	100	0	0	100	100	100	100	100	100	100	100	100	100	100
GCA_005861765.1.faa	0	0	0	0	50	0	50	0	0	50	0	50	0	50	50	0	0	50	0	100	0	0	50	0	50	0	0	50	0	0	0	50	0	100	100	100	0	0	100	0	100	100	100	100	100	100	100	100	100
GCA_005861805.1.faa	0	0	0	0	50	0	50	0	0	50	0	50	0	50	50	0	0	50	0	100	0	0	50	0	50	0	0	50	0	0	0	50	0	100	100	100	0	0	100	0	100	100	100	100	100	100	100	100	100
GCA_005861565.1.faa	0	0	0	0	50	0	50	0	0	50	0	50	0	50	50	0	0	50	0	100	50	0	50	0	50	0	0	50	0	0	0	50	0	100	100	100	0	0	100	100	100	100	100	100	100	100	100	100	100
GCA_005861475.1.faa	0	0	0	0	50	0	50	0	0	50	0	50	0	50	50	0	0	50	0	100	0	0	50	0	0	0	0	50	0	0	0	50	0	50	100	100	0	0	100	100	100	100	100	100	100	100	100	100	100
GCA_005861985.1.faa	0	0	0	0	50	0	50	0	0	50	0	50	0	50	50	0	0	50	0	100	0	0	50	0	0	0	0	50	0	0	0	50	0	50	100	100	0	0	100	100	100	100	100	100	100	100	100	100	100
GCA_005861705.1.faa	0	0	0	0	50	0	50	0	0	50	0	50	0	50	50	0	0	50	0	100	0	0	50	0	0	0	0	50	0	0	0	50	0	100	100	100	0	0	100	100	100	100	100	100	100	100	100	100	100
GCA_005861665.1.faa	0	0	0	0	50	0	50	0	0	50	0	50	0	50	50	0	0	50	0	100	0	0	50	0	0	0	0	50	0	0	0	50	0	100	100	100	0	0	100	100	100	100	100	100	100	100	100	100	100
GCA_005862035.1.faa	0	0	0	0	50	0	50	0	0	50	0	50	0	50	50	0	0	50	0	100	0	0	50	0	0	0	0	50	0	0	0	50	0	100	100	100	0	0	100	100	100	100	100	100	100	100	100	100	100
GCA_005861715.1.faa	0	0	0	0	50	0	50	0	0	50	0	50	0	50	50	0	0	50	0	100	50	0	50	0	0	0	0	50	0	0	0	50	0	50	100	100	0	0	100	100	100	0	100	100	100	100	100	100	100
GCA_005861745.1.faa	0	0	0	0	50	0	50	0	0	50	0	50	0	50	50	0	0	50	0	100	50	0	50	0	0	0	0	50	0	0	0	50	0	50	100	100	0	0	100	100	100	100	100	100	100	100	100	100	100
GCA_005862025.1.faa	0	0	0	0	50	0	50	0	0	50	0	50	0	50	50	0	0	50	0	100	50	0	50	0	0	0	0	50	0	0	0	50	0	50	100	100	0	0	100	100	100	100	100	100	100	100	100	100	100
GCA_004001345.1.faa	0	0	0	0	50	0	50	0	0	50	0	50	0	50	50	0	0	50	0	100	0	0	50	0	50	0	0	50	0	0	0	50	0	100	100	100	0	50	100	100	0	0	100	100	100	100	100	100	100
GCA_009696735.1.faa	0	0	0	0	50	0	50	0	0	50	0	50	0	50	50	0	0	50	0	100	0	0	50	0	0	0	0	50	0	0	0	50	0	50	100	100	0	0	100	100	0	0	100	100	100	100	100	100	100
GCA_009696765.1.faa	0	0	0	0	50	0	50	0	0	50	0	50	0	50	50	0	0	50	0	100	0	0	50	0	0	0	0	50	0	0	0	50	0	50	100	100	0	0	100	100	0	50	100	100	100	100	100	100	100
GCA_009696725.1.faa	0	0	0	0	50	0	50	0	0	50	0	50	0	50	50	0	0	50	0	100	50	0	50	0	50	0	0	50	0	0	0	50	0	50	100	100	0	0	100	100	0	50	100	100	100	100	100	100	100
GCA_009696825.1.faa	0	0	0	0	50	0	50	0	0	50	0	50	0	50	50	0	0	50	0	100	50	0	50	0	50	0	0	50	0	0	0	50	0	50	100	100	0	0	100	100	100	0	100	100	100	100	100	100	100
GCA_009796945.1.faa	0	0	0	0	50	0	50	0	0	50	0	50	0	50	50	0	0	50	0	100	0	0	50	0	0	0	0	50	0	0	0	50	0	50	100	100	0	0	100	100	100	0	100	100	100	100	100	100	100
BD52508.faa	0	0	0	0	50	0	50	0	0	50	0	50	0	50	50	0	0	50	0	100	0	0	50	0	50	0	0	50	0	0	0	50	0	50	100	100	0	0	100	100	100	100	100	100	100	100	100	100	100
GCA_012044215.1.faa	0	0	0	0	50	0	50	0	0	50	0	50	0	50	50	0	0	50	0	100	50	0	50	0	0	0	0	50	0	0	0	50	0	100	100	100	0	0	100	100	100	100	0	100	100	100	100	0	100
GCA_013602305.1.faa	0	0	0	0	50	0	50	0	0	50	0	50	0	50	50	0	0	50	0	100	0	0	50	0	50	0	0	50	0	0	0	50	0	100	100	100	0	0	100	100	100	100	100	100	100	100	100	100	100
GCA_005861815.1.faa	0	0	0	0	50	0	50	0	0	50	0	50	0	50	50	0	0	50	0	100	50	0	50	0	50	0	0	50	0	0	0	50	0	100	100	100	0	0	100	100	100	100	100	100	100	100	100	100	100
GCA_005861605.1.faa	0	0	0	0	50	0	50	0	0	50	0	50	0	50	50	0	0	50	0	100	50	0	50	0	50	0	0	50	0	0	0	50	0	100	100	100	0	0	100	100	100	100	100	100	100	100	100	100	100
GCA_005861625.1.faa	0	0	0	0	50	0	50	0	0	50	0	50	0	50	50	0	0	50	0	100	50	0	50	0	50	0	0	50	0	0	0	50	0	100	100	100	0	0	100	100	100	100	100	100	100	100	100	100	100
GCA_003602215.1.faa	0	0	0	0	50	0	50	0	0	50	0	50	0	50	50	0	0	50	0	100	0	0	50	0	50	0	0	50	0	0	0	50	0	100	100	100	0	0	100	0	100	100	100	100	100	100	100	100	100
GCA_003602225.1.faa	0	0	0	0	50	0	50	0	0	50	0	50	0	50	50	0	0	50	0	100	0	0	50	0	50	0	0	50	0	0	0	50	0	100	100	100	0	0	100	100	100	100	100	100	100	100	100	100	100
GCA_005862065.1.faa	0	0	0	0	50	0	50	0	0	50	0	50	0	50	50	0	0	50	0	100	0	0	50	0	0	0	0	50	0	0	0	50	0	100	100	100	0	0	100	100	100	100	100	100	100	100	100	100	100
GCA_005861735.1.faa	0	0	0	0	50	0	50	0	0	50	0	50	0	50	50	0	0	50	0	100	0	0	50	0	0	0	0	50	0	0	0	50	0	50	100	100	0	0	100	100	100	100	100	100	100	100	100	100	100
GCA_005861485.1.faa	0	0	0	0	50	0	50	0	0	50	0	50	0	50	50	0	0	50	0	100	0	0	50	0	50	0	0	50	0	0	0	50	0	100	100	100	0	0	100	100	100	100	100	100	100	100	100	100	100
GCA_012044475.1.faa	0	0	0	0	50	0	50	0	0	50	0	50	0	50	50	0	0	50	0	100	0	0	50	0	50	0	0	50	0	0	0	50	0	100	100	100	0	0	100	100	100	100	100	100	100	100	100	100	0
GCA_005861635.1.faa	0	0	0	0	50	0	50	0	0	50	0	50	0	50	50	0	0	50	0	100	0	0	50	0	50	0	0	50	0	0	0	50	0	100	100	100	0	0	100	100	100	100	100	100	100	100	100	100	0
GCA_005861685.1.faa	0	0	0	0	50	0	50	0	0	50	0	50	0	50	50	0	0	50	0	100	0	0	50	0	50	0	0	50	0	0	0	50	0	100	100	100	0	0	100	100	100	100	100	100	100	100	100	100	0
GCA_005861535.1.faa	0	0	0	0	50	0	50	0	0	50	0	50	0	50	50	0	0	50	0	100	0	0	50	0	50	0	0	50	0	0	0	50	0	100	100	100	0	0	100	100	100	100	100	100	100	100	100	100	100
GCA_009497915.1.faa	0	0	0	0	50	0	50	0	0	50	0	50	0	50	50	0	0	50	0	100	0	0	50	0	50	0	0	50	0	0	0	50	0	100	100	100	100	100	100	100	100	100	100	100	100	100	100	100	100
GCA_013140185.1.faa	0	0	0	0	50	0	50	0	0	50	0	50	0	50	50	0	0	50	0	100	50	0	50	0	50	0	0	50	0	0	0	50	0	50	100	100	0	0	100	0	100	100	100	100	100	100	100	100	100
GCA_013140195.1.faa	0	0	0	0	50	0	50	0	0	50	0	50	0	50	50	0	0	50	0	100	50	0	50	0	50	0	0	50	0	0	0	50	0	50	100	100	0	0	100	0	100	100	100	100	100	100	100	100	100
GCA_013140235.1.faa	0	0	0	0	50	0	50	0	0	50	0	50	0	50	50	0	0	50	0	100	50	0	50	0	50	0	0	50	0	0	0	50	0	100	100	100	0	0	100	0	100	100	100	100	100	100	100	100	100
GCA_013140155.1.faa	0	0	0	0	50	0	50	0	0	50	0	50	0	50	50	0	0	50	0	100	50	0	50	0	50	0	0	50	0	0	0	50	0	50	100	100	0	0	100	0	100	100	100	100	100	100	100	100	100
GCA_013140175.1.faa	0	0	0	0	50	0	50	0	0	50	0	50	0	50	50	0	0	50	0	100	50	0	50	0	50	0	0	50	0	0	0	50	0	50	100	100	0	0	100	0	100	100	100	100	100	100	100	100	100
GCA_008619075.1.faa	0	0	0	0	50	0	50	0	0	50	0	50	0	50	50	0	0	50	0	100	50	0	50	0	0	0	0	50	0	0	0	50	0	100	100	100	0	0	100	100	100	100	100	100	100	100	100	100	100
GCA_008620055.1.faa	0	0	0	0	50	0	50	0	0	50	0	50	0	50	50	0	0	50	0	100	50	0	50	0	0	0	0	50	0	0	0	50	0	100	100	100	0	0	100	100	100	100	100	100	100	100	100	100	100
GCA_008620175.1.faa	0	0	0	0	50	0	50	0	0	50	0	50	0	50	50	0	0	50	0	100	50	0	50	0	0	0	0	50	0	0	0	50	0	100	100	100	0	0	100	100	100	100	100	100	100	100	100	100	100
GCA_002094075.1.faa	0	0	0	0	50	0	50	0	0	50	0	50	0	50	50	0	0	50	0	100	50	0	50	0	0	0	0	50	0	0	0	50	0	100	100	100	0	0	100	0	0	100	0	100	100	100	100	100	100
GCA_002094085.1.faa	0	0	0	0	50	0	50	0	0	50	0	50	0	50	50	0	0	50	0	100	0	0	50	0	50	0	0	50	0	0	0	50	0	100	100	100	0	0	100	0	100	100	100	100	100	100	100	100	100
GCA_002094105.1.faa	0	0	0	0	50	0	50	0	0	50	0	50	0	50	50	0	0	50	0	100	50	0	50	0	0	0	0	50	0	0	0	50	0	50	100	100	0	0	100	0	100	100	0	100	100	100	100	100	100
GCA_002094135.1.faa	0	0	0	0	50	0	50	0	0	50	0	50	0	50	50	0	0	50	0	100	50	0	50	0	0	0	0	50	0	0	0	50	0	50	100	100	0	0	100	100	0	100	100	100	100	100	100	100	100
GCA_001640905.1.faa	0	0	0	0	50	0	50	0	0	50	0	50	0	50	50	0	0	50	0	100	0	0	50	0	50	0	0	50	0	0	0	50	0	100	100	100	0	0	100	100	100	100	100	100	100	100	100	100	100
GCA_001640925.1.faa	0	0	0	0	50	0	50	0	0	50	0	50	0	50	50	0	0	50	0	100	0	0	50	0	50	0	0	50	0	0	0	50	0	100	100	100	0	0	100	100	100	100	100	100	100	100	100	100	100
GCA_001640885.1.faa	0	0	0	0	50	0	50	0	0	50	0	50	0	50	50	0	0	50	0	100	0	0	50	0	50	0	0	50	0	0	0	50	0	100	100	100	0	0	100	100	100	100	0	100	100	0	100	100	100
GCA_010669265.1.faa	0	0	0	0	50	0	50	0	0	50	0	50	0	50	50	0	0	50	0	100	50	0	50	0	0	0	0	50	0	0	0	50	0	100	100	100	0	0	100	100	100	100	100	100	100	100	100	100	100
GCA_009873645.1.faa	0	0	0	0	50	0	50	0	0	50	0	50	0	50	50	0	0	50	0	100	50	0	50	0	0	0	0	50	0	0	0	50	0	100	100	100	0	0	100	100	100	100	100	100	100	100	100	100	100
GCA_009873665.1.faa	0	0	0	0	50	0	50	0	0	50	0	50	0	50	50	0	0	50	0	100	0	0	50	0	50	0	0	50	0	0	0	50	0	50	100	100	0	0	100	100	100	100	100	100	100	100	100	100	100
GCA_009873715.1.faa	0	0	0	0	50	0	50	0	0	50	0	50	0	50	50	0	0	50	0	100	50	0	50	0	0	0	0	50	0	0	0	50	0	50	100	100	0	0	100	100	100	100	100	100	100	100	100	100	100
GCA_009874525.1.faa	0	0	0	0	50	0	50	0	0	50	0	50	0	50	50	0	0	50	0	100	50	0	50	0	0	0	0	50	0	0	0	50	0	50	100	100	0	0	100	100	100	100	100	100	100	100	100	100	100
GCA_009874575.1.faa	0	0	0	0	50	0	50	0	0	50	0	50	0	50	50	0	0	50	0	100	50	0	50	0	0	0	0	50	0	0	0	50	0	50	100	100	0	0	100	0	100	100	100	100	100	100	100	100	100
GCA_009874585.1.faa	0	0	0	0	50	0	50	0	0	50	0	50	0	50	50	0	0	50	0	100	50	0	50	0	50	0	0	50	0	0	0	50	0	50	100	100	0	0	100	100	100	100	100	100	100	100	100	100	100
GCA_009874615.1.faa	0	0	0	0	50	0	50	0	0	50	0	50	0	50	50	0	0	50	0	100	50	0	50	0	0	0	0	50	0	0	0	50	0	100	100	100	0	0	100	100	100	100	100	100	100	100	100	100	100
GCA_008619415.1.faa	0	0	0	0	50	0	50	0	0	50	0	50	0	50	50	0	0	50	0	100	50	0	50	0	0	0	0	50	0	0	0	50	0	100	100	100	0	0	100	100	100	100	100	100	100	100	100	100	100
GCA_008619935.1.faa	0	0	0	0	50	0	50	0	0	50	0	50	0	50	50	0	0	50	0	100	50	0	50	0	0	0	0	50	0	0	0	50	0	100	100	100	0	0	100	100	100	100	100	100	100	100	100	100	100
GCA_003031285.1.faa	0	0	0	0	50	0	50	0	0	50	0	50	0	50	50	0	0	50	0	100	0	0	50	0	50	0	0	50	0	0	0	50	0	100	100	100	0	0	100	0	0	100	100	100	100	100	100	100	100
GCA_000330825.2.faa	0	0	0	0	50	0	50	0	0	50	0	50	0	50	50	0	0	50	0	100	50	0	50	0	50	0	0	50	0	0	0	50	0	50	100	100	0	0	100	100	100	100	100	100	100	100	100	100	100
GCA_006094915.1.faa	0	0	0	0	50	0	50	0	0	50	0	50	0	50	50	0	0	50	0	100	0	0	50	0	50	0	0	50	0	0	0	50	0	100	100	100	0	0	100	100	100	100	100	100	100	100	100	100	100
GCA_013394425.1.faa	0	0	0	0	50	0	50	0	0	50	0	50	0	50	50	0	0	50	0	100	0	0	50	0	50	0	0	50	0	0	0	50	0	100	100	100	100	100	100	100	100	100	100	100	100	100	100	100	100
GCA_004136235.1.faa	0	0	0	0	50	0	50	0	0	50	0	50	0	50	50	0	0	50	0	100	50	0	50	0	0	0	0	50	0	0	0	50	0	50	100	100	0	0	100	100	100	0	100	100	100	100	100	100	100
GCA_001049615.1.faa	0	0	0	0	50	0	50	0	0	50	0	50	0	50	50	0	0	50	0	100	50	0	50	0	0	0	0	50	0	0	0	50	0	100	100	100	0	0	100	100	0	0	100	100	100	100	100	100	100
GCA_001049595.1.faa	0	0	0	0	50	0	50	0	0	50	0	50	0	50	50	0	0	50	0	100	0	0	50	0	0	0	0	50	0	0	0	50	0	100	100	100	0	0	100	100	0	0	100	100	100	100	100	100	100
GCA_001049675.1.faa	0	0	0	0	50	0	50	0	0	50	0	50	0	50	50	0	0	50	0	100	0	0	50	0	0	0	0	50	0	0	0	50	0	100	100	100	0	0	100	100	0	0	100	100	100	100	100	100	100
GCA_001049635.1.faa	0	0	0	0	50	0	50	0	0	50	0	50	0	50	50	0	0	50	0	100	0	0	50	0	0	0	0	50	0	0	0	50	0	100	100	100	0	0	100	100	0	0	100	100	100	100	100	100	100
GCA_001049655.1.faa	0	0	0	0	50	0	50	0	0	50	0	50	0	50	50	0	0	50	0	100	50	0	50	0	0	0	0	50	0	0	0	50	0	100	100	100	0	0	100	100	0	0	100	100	100	100	100	100	100
GCA_001049695.1.faa	0	0	0	0	50	0	50	0	0	50	0	50	0	50	50	0	0	50	0	100	50	0	50	0	0	0	0	50	0	0	0	50	0	100	100	100	0	0	100	100	0	0	100	100	100	100	100	100	100
GCA_004136255.1.faa	0	0	0	0	50	0	50	0	0	50	0	50	0	50	50	0	0	50	0	100	0	0	50	0	50	0	0	50	0	0	0	50	0	100	100	100	0	0	100	100	100	100	100	100	100	100	100	100	0
GCA_001641025.1.faa	0	0	0	0	50	0	50	0	0	50	50	50	0	50	50	0	0	50	0	100	0	0	50	0	50	0	0	50	0	0	0	50	0	100	100	100	0	0	100	100	100	100	100	100	100	100	0	100	100
GCA_000204665.1.faa	0	0	0	0	50	0	50	0	0	50	0	50	0	50	50	0	0	50	0	100	0	0	50	0	50	0	0	50	0	0	0	50	0	100	100	100	0	0	100	100	100	100	0	100	100	100	0	100	100
GCA_005861365.1.faa	0	0	0	0	50	0	50	0	0	50	0	50	0	50	50	0	0	50	0	100	50	0	50	0	0	0	0	50	0	0	0	50	0	50	100	100	0	0	100	100	100	100	0	100	100	100	100	100	0
GCA_005861465.1.faa	0	0	0	0	50	0	50	0	0	50	0	50	0	50	50	0	0	50	0	100	50	0	50	0	0	0	0	50	0	0	0	50	0	50	100	100	0	0	100	100	100	100	0	100	100	100	100	100	100
GCA_005861925.1.faa	0	0	0	0	50	0	50	0	0	50	0	50	0	50	50	0	0	50	0	100	50	0	50	0	0	0	0	50	0	0	0	50	0	50	100	100	0	0	100	100	100	100	0	100	100	100	100	100	0
GCA_005861335.1.faa	0	0	0	0	50	0	50	0	0	50	0	50	0	50	50	0	0	50	0	100	50	0	50	0	0	0	0	50	0	0	0	50	0	50	100	100	0	0	100	100	100	100	0	100	100	100	100	100	0
GCA_005861385.1.faa	0	0	0	0	50	0	50	0	0	50	0	50	0	50	50	0	0	50	0	100	50	0	50	0	0	0	0	50	0	0	0	50	0	50	100	100	0	0	100	100	100	100	0	100	100	100	100	100	0
GCA_005861415.1.faa	0	0	0	0	50	0	50	0	0	50	0	50	0	50	50	0	0	50	0	100	50	0	50	0	0	0	0	50	0	0	0	50	0	50	100	100	0	0	100	100	100	100	0	100	100	100	100	100	0
GCA_005861435.1.faa	0	0	0	0	50	0	50	0	0	50	0	50	0	50	50	0	0	50	0	100	50	0	50	0	0	0	0	50	0	0	0	50	0	50	100	100	0	0	100	100	100	100	0	100	100	100	100	100	0
GCA_005861855.1.faa	0	0	0	0	50	0	50	0	0	50	0	50	0	50	50	0	0	50	0	100	50	0	50	0	0	0	0	50	0	0	0	50	0	50	100	100	0	0	100	100	100	100	0	100	100	100	100	100	0
GCA_005861875.1.faa	0	0	0	0	50	0	50	0	0	50	0	50	0	50	50	0	0	50	0	100	50	0	50	0	0	0	0	50	0	0	0	50	0	50	100	100	0	0	100	100	100	100	0	100	100	100	100	100	0
GCA_005861895.1.faa	0	0	0	0	50	0	50	0	0	50	0	50	0	50	50	0	0	50	0	100	50	0	50	0	0	0	0	50	0	0	0	50	0	50	100	100	0	0	100	100	100	100	0	100	100	100	100	100	0
GCA_009696775.1.faa	0	0	0	0	50	0	50	0	0	50	0	50	0	50	50	0	0	50	0	100	50	0	50	0	50	0	0	50	0	0	0	50	0	50	100	100	0	50	0	100	0	100	100	100	100	100	100	100	100
GCA_009725945.1.faa	0	0	0	0	50	0	50	0	0	50	0	50	0	50	50	0	0	50	0	100	50	0	50	0	50	0	0	50	0	0	0	50	0	100	100	100	0	0	100	100	100	100	0	0	100	100	100	100	100
GCA_009725225.1.faa	0	0	0	0	50	0	50	0	0	50	0	50	0	50	50	0	0	50	0	100	50	0	50	0	50	0	0	50	0	0	0	50	0	100	100	100	0	0	100	100	100	100	100	100	100	100	100	100	100
GCA_009725285.1.faa	0	0	0	0	50	0	50	0	0	50	0	50	0	50	50	0	0	50	0	100	50	0	50	0	50	0	0	50	0	0	0	50	0	100	100	100	0	0	100	100	100	100	100	100	100	100	100	100	100
GCA_009725265.1.faa	0	0	0	0	50	0	50	0	0	50	0	50	0	50	50	0	0	50	0	100	0	0	50	0	50	0	0	50	0	0	0	50	0	100	100	100	0	0	100	100	100	100	100	100	100	100	100	100	100
GCA_009725965.1.faa	0	0	0	0	50	0	50	0	0	50	0	50	0	50	50	0	0	50	0	100	0	0	50	0	50	0	0	50	0	0	0	50	0	100	100	100	0	0	100	100	100	100	100	0	100	100	100	100	100
GCA_009873745.1.faa	0	0	0	0	50	0	50	0	0	50	0	50	0	50	50	0	0	50	0	100	50	0	50	0	50	0	0	50	0	0	0	50	0	100	100	100	0	0	100	100	100	100	100	100	100	100	100	100	100
GCA_009873795.1.faa	0	0	0	0	50	0	50	0	0	50	0	50	0	50	50	0	0	50	0	100	50	0	50	0	0	0	0	50	0	0	0	50	0	100	100	100	0	0	100	100	100	100	100	100	100	100	100	100	100
GCA_009873755.1.faa	0	0	0	0	50	0	50	0	0	50	0	50	0	50	50	0	0	50	0	100	50	0	50	0	0	0	0	50	0	0	0	50	0	100	100	100	0	0	100	100	100	100	100	100	100	100	100	100	100
GCA_009874655.1.faa	0	0	0	0	50	0	50	0	0	50	0	50	0	50	50	0	0	50	0	100	50	0	50	0	50	0	0	50	0	0	0	50	0	100	100	100	0	0	100	100	100	100	100	100	100	100	100	100	100
GCA_009914455.1.faa	0	0	0	0	50	0	50	0	0	50	0	50	0	50	50	0	0	50	0	100	0	0	50	0	50	0	0	50	0	0	0	50	0	100	100	100	0	0	100	100	100	100	100	100	100	100	100	100	100
BD21101.faa	0	0	0	0	50	0	50	0	0	50	0	50	0	50	50	0	0	50	0	100	50	0	50	0	50	0	0	50	0	0	0	50	0	100	100	100	100	100	100	100	100	100	100	100	100	100	100	100	100
GCA_012278395.1.faa	0	0	0	0	50	0	50	0	0	50	0	50	0	50	50	0	0	50	0	100	50	0	50	0	50	0	0	50	0	0	0	50	0	100	100	100	0	0	100	100	100	100	100	0	100	100	100	100	100
GCA_012277735.1.faa	0	0	0	0	50	0	50	0	0	50	0	50	0	50	50	0	0	50	0	100	50	0	50	0	50	0	0	50	0	0	0	50	0	100	100	100	0	0	0	100	100	100	100	100	100	100	100	0	100
GCA_012277565.1.faa	0	0	0	0	50	0	0	0	0	0	0	50	0	50	50	0	0	0	0	100	0	0	50	0	50	0	0	0	0	0	0	50	0	100	100	0	0	0	100	100	0	100	100	100	100	100	100	0	100
GCA_012278315.1.faa	0	0	0	0	50	0	50	0	0	50	0	50	0	50	50	0	0	50	0	100	0	0	50	0	50	0	0	50	0	0	0	50	0	100	100	100	100	100	0	100	100	0	100	100	100	100	100	100	100
GCA_012278335.1.faa	0	0	0	0	50	0	50	0	0	50	0	50	0	50	50	0	0	50	0	100	0	0	50	0	50	0	0	50	0	0	0	50	0	100	100	100	100	100	0	100	100	0	100	100	100	100	100	100	100
GCA_012278255.1.faa	0	0	0	0	50	0	50	0	0	50	0	50	0	50	50	0	0	50	0	100	50	0	50	0	50	0	0	50	0	0	0	50	0	100	100	100	100	100	100	100	100	100	100	100	100	100	100	100	100
GCA_009725545.1.faa	0	0	0	0	50	0	50	0	0	50	0	50	0	50	50	0	0	50	0	100	50	0	50	0	50	0	0	50	0	0	0	50	0	100	100	100	0	0	100	100	0	100	100	100	100	100	100	100	100
GCA_005861995.1.faa	0	0	0	0	50	0	50	0	0	50	0	50	0	50	50	0	0	50	0	100	50	0	50	0	50	0	0	50	0	0	0	50	0	100	100	100	0	0	100	100	0	100	100	100	100	100	100	100	100
GCA_012277845.1.faa	0	0	0	0	50	0	50	0	0	50	0	50	0	50	50	0	0	50	0	100	50	0	50	0	50	0	0	50	0	0	0	50	0	100	100	100	0	0	100	100	100	100	100	100	100	100	100	100	100
GCA_012278155.1.faa	0	0	0	0	50	0	50	0	0	50	0	50	0	50	50	0	0	50	0	100	50	0	50	50	50	0	0	50	0	0	0	50	0	100	100	100	0	0	100	0	0	100	100	0	100	100	100	100	100
GCA_009883675.1.faa	0	0	0	0	50	0	50	0	0	50	0	50	0	50	50	0	0	50	0	100	0	0	50	0	50	0	0	50	0	0	0	50	0	100	100	100	0	0	100	0	0	0	0	0	100	100	100	100	100
GCA_012278065.1.faa	0	0	0	0	50	0	50	0	0	50	0	50	0	50	50	0	0	50	0	100	0	0	50	0	50	0	0	50	0	0	0	50	0	100	100	100	0	0	100	100	0	100	100	100	100	0	100	100	100
GCA_012278785.1.faa	0	0	0	0	50	0	50	0	0	50	0	50	0	50	50	0	0	50	0	100	0	0	50	0	50	0	0	50	0	0	0	50	0	100	100	100	0	0	100	100	100	100	100	100	100	100	100	100	100
GCA_012278775.1.faa	0	0	0	0	50	0	50	0	0	50	0	50	0	50	50	0	0	50	0	100	50	0	50	0	50	0	0	50	0	0	0	50	0	100	100	100	0	0	100	100	100	100	100	100	100	100	100	100	100
GCA_013046885.1.faa	0	0	0	0	50	0	50	0	0	50	0	50	0	50	50	0	0	50	0	100	0	0	50	0	50	0	0	50	0	0	0	50	0	100	100	100	0	0	100	100	100	100	100	100	100	100	100	100	100
GCA_005861525.1.faa	0	0	0	0	50	0	50	0	0	50	0	50	0	50	50	0	0	50	0	100	50	0	50	0	50	0	0	50	0	0	0	50	0	100	100	100	0	0	100	100	100	100	100	100	100	100	100	100	100
GCA_005862085.1.faa	0	0	0	0	50	0	50	0	0	50	0	50	0	50	50	0	0	50	0	100	50	0	50	0	50	0	0	50	0	0	0	50	0	100	100	100	0	0	100	100	100	100	100	100	100	100	100	100	100
GCA_012277775.1.faa	0	0	0	0	50	0	50	0	0	0	0	50	0	50	50	0	0	50	0	100	0	0	50	0	50	0	0	50	0	0	0	50	0	0	100	100	0	0	100	0	0	0	100	100	100	100	100	0	100
GCA_012277895.1.faa	0	0	0	0	50	0	50	0	0	50	0	50	0	50	50	0	0	50	0	100	0	0	50	0	50	0	0	50	0	0	0	50	0	100	100	100	0	0	100	100	100	100	100	100	100	100	100	100	100
GCA_012277555.1.faa	0	0	0	0	50	0	50	0	0	50	0	50	0	50	50	0	0	50	0	100	0	0	50	0	50	0	0	50	0	0	0	50	0	100	100	100	0	0	100	100	0	100	100	100	100	0	100	100	100
GCA_012278585.1.faa	0	0	0	0	50	0	50	0	0	50	0	50	0	50	50	0	0	50	0	100	0	0	50	0	50	0	0	50	0	0	0	50	0	100	100	100	0	0	100	100	0	100	100	100	100	100	100	100	100
GCA_012278055.1.faa	0	0	0	0	50	0	50	0	0	50	0	50	0	50	50	0	0	50	0	100	50	0	50	0	50	0	0	50	0	0	0	50	0	100	100	100	0	0	100	100	100	0	100	100	100	100	100	100	100
GCA_012278755.1.faa	0	0	0	0	50	0	50	0	0	50	0	50	0	50	50	0	0	50	0	100	50	0	50	0	50	0	0	50	0	0	0	50	0	100	100	100	0	0	100	0	100	100	100	100	100	100	100	100	100
GCA_009725485.1.faa	0	0	0	0	50	0	50	0	0	50	0	50	0	50	50	0	0	50	0	100	50	0	50	0	50	0	0	50	0	0	0	50	0	100	100	0	100	100	100	100	100	100	100	100	100	100	100	100	100
GCA_005861375.1.faa	0	0	0	0	50	0	50	0	0	50	0	50	0	50	50	0	0	50	0	100	50	0	50	0	50	0	0	50	0	0	0	50	0	100	100	100	100	100	100	100	100	100	100	100	100	100	100	100	100
GCA_012277575.1.faa	0	0	0	0	50	0	50	0	0	50	0	50	0	50	50	0	0	50	0	100	0	0	50	0	50	0	0	50	0	0	0	50	0	100	100	100	100	100	100	100	100	100	100	100	100	100	100	100	100
GCA_009725585.1.faa	0	0	0	0	50	0	50	0	0	50	0	50	0	50	50	0	0	50	0	100	0	0	50	0	50	0	0	50	0	0	0	50	0	100	100	100	0	0	100	100	100	100	100	100	100	100	100	100	100
GCA_012277665.1.faa	0	0	0	0	50	0	50	0	0	50	0	50	0	50	50	0	0	50	0	100	50	0	50	0	50	0	0	50	0	0	0	50	0	100	100	100	0	100	100	100	0	100	0	100	100	0	100	100	100
GCA_012278645.1.faa	0	0	0	0	50	0	50	0	0	50	0	50	0	50	50	0	0	50	0	100	0	0	50	0	50	0	0	50	0	0	0	50	0	100	100	0	100	100	100	0	0	100	100	100	100	0	100	100	100
GCA_012278215.1.faa	0	0	0	0	50	0	50	0	0	0	0	50	0	50	50	0	0	50	0	100	50	0	50	0	50	0	0	50	0	0	0	50	0	100	100	100	0	0	100	0	100	100	100	100	100	100	100	100	100
GCA_006158985.1.faa	0	0	0	0	50	0	50	0	0	50	0	50	0	50	50	0	0	50	0	100	0	0	50	0	50	0	0	50	0	0	0	50	0	100	100	100	0	0	100	100	100	100	100	100	100	100	100	100	100
GCA_012277605.1.faa	0	0	0	0	50	0	50	0	0	50	0	50	0	50	50	0	0	50	0	100	50	0	50	0	50	0	0	50	0	0	0	50	0	100	100	100	100	100	100	100	100	100	100	100	100	100	100	100	100
GCA_012277955.1.faa	0	0	0	0	50	0	50	0	0	50	0	50	0	50	50	0	0	50	0	100	50	0	50	0	50	0	0	50	0	0	0	50	0	100	100	100	0	0	100	100	0	100	100	100	100	100	100	0	100
GCA_012278765.1.faa	0	0	0	0	50	0	50	0	0	50	0	50	0	50	50	0	0	50	0	100	0	0	50	0	50	0	0	50	0	0	0	50	0	100	100	100	0	0	100	100	0	100	100	100	100	0	100	0	100
GCA_012278085.1.faa	0	0	0	0	50	0	50	0	0	50	0	50	0	50	50	0	0	50	0	100	0	0	50	0	50	0	0	50	0	0	0	50	0	100	100	100	0	0	100	100	100	100	100	100	100	100	100	100	100
GCA_012278135.1.faa	0	0	0	0	50	0	50	0	0	0	0	50	0	50	50	0	0	50	0	100	50	0	50	0	50	0	0	50	0	0	0	50	0	100	100	100	0	0	100	100	100	100	100	100	100	100	100	100	100
GCA_009725505.1.faa	0	0	0	0	50	0	50	0	0	50	0	50	0	50	50	0	0	50	0	100	50	0	50	0	50	0	0	50	0	0	0	50	0	100	100	100	0	0	100	100	100	100	100	100	100	100	100	100	100
GCA_012277865.1.faa	0	0	0	0	50	0	50	0	0	50	0	50	0	50	50	0	0	50	0	100	50	0	50	0	50	0	0	50	0	0	0	50	0	100	100	100	0	0	100	100	100	100	100	100	100	100	100	100	100
B3-1.faa	0	0	0	0	50	0	50	0	0	50	0	50	0	50	50	0	0	50	0	100	50	0	50	0	50	0	0	50	0	0	0	50	0	100	100	100	0	0	100	100	100	100	100	100	100	100	100	100	100
GCA_012278875.1.faa	0	0	0	0	50	0	50	0	0	50	0	50	0	50	50	0	0	50	0	100	0	0	50	0	50	0	0	50	0	0	0	50	0	100	100	100	0	0	100	100	0	100	100	100	100	100	100	100	100
GCA_009873735.1.faa	0	0	0	0	50	0	50	0	0	50	0	50	0	50	50	0	0	50	0	100	50	0	50	0	0	0	0	50	0	0	0	50	0	100	100	100	0	0	100	100	100	100	100	100	100	100	100	100	100
GCA_009874685.1.faa	0	0	0	0	50	0	50	0	0	50	0	50	0	50	50	0	0	50	0	100	50	0	50	0	50	0	0	50	0	0	0	50	0	100	100	100	0	0	100	0	100	100	100	100	100	100	100	100	100
GCA_009874635.1.faa	0	0	0	0	50	0	50	0	0	50	0	50	0	50	50	0	0	50	0	100	0	0	50	0	50	0	0	50	0	0	0	50	0	100	100	100	0	0	100	100	100	100	100	100	100	100	100	100	100
GCA_009873815.1.faa	0	0	0	0	50	0	50	0	0	50	0	50	0	50	50	0	0	50	0	100	50	0	50	0	50	0	0	50	0	0	0	50	0	100	100	100	0	0	100	100	100	100	100	100	100	100	100	100	100
GCA_009873845.1.faa	0	0	0	0	50	0	50	0	0	50	0	50	0	50	50	0	0	50	0	100	50	0	50	0	0	0	0	50	0	0	0	50	0	100	100	100	0	0	100	100	100	100	100	100	100	100	100	100	100
GCA_009873875.1.faa	0	0	0	0	50	0	50	0	0	50	0	50	0	50	50	0	0	50	0	100	50	0	50	0	50	0	0	50	0	0	0	50	0	100	100	100	0	0	100	100	100	100	100	100	100	100	100	100	100
GCA_009874675.1.faa	0	0	0	0	50	0	50	0	0	50	0	50	0	50	50	0	0	50	0	100	0	0	50	0	50	0	0	50	0	0	0	50	0	100	100	100	0	0	100	100	100	100	100	100	100	100	100	100	100
GCA_009874725.1.faa	0	0	0	0	50	0	50	0	0	50	0	50	0	50	50	0	0	50	0	100	0	0	50	0	50	0	0	50	0	0	0	50	0	100	100	100	0	0	100	100	100	100	100	100	100	100	100	100	100
GCA_001880265.1.faa	0	0	0	0	50	0	50	0	0	50	0	50	0	50	50	0	0	50	0	100	0	0	50	0	50	0	0	50	0	0	0	50	0	100	100	100	0	0	100	100	100	100	100	100	100	100	100	100	100
GCA_012278075.1.faa	0	0	0	0	50	0	50	0	0	50	0	50	0	50	50	0	0	50	0	100	50	0	50	0	50	0	0	50	0	0	0	50	0	100	100	100	0	0	100	100	100	0	100	0	100	0	100	100	100
GCA_012278265.1.faa	0	0	0	0	50	0	50	0	0	50	0	50	0	50	50	0	0	50	0	100	50	0	50	0	50	0	0	50	0	0	0	50	0	100	100	100	0	0	0	0	100	100	100	0	100	100	100	100	100
GCA_012277485.1.faa	0	0	0	0	50	0	50	0	0	50	0	50	0	50	50	0	0	50	0	100	50	0	50	0	50	0	0	50	0	0	0	50	0	100	100	100	100	100	100	100	100	0	0	100	100	100	100	100	100
GCA_012277935.1.faa	0	0	0	0	50	0	50	0	0	50	0	50	0	50	50	0	0	50	0	100	0	0	50	0	50	0	0	50	0	0	0	50	0	100	100	100	100	100	100	100	0	100	0	100	100	0	100	100	100
GCA_012277455.1.faa	0	0	0	0	50	0	50	0	0	50	0	50	0	50	50	0	0	50	0	100	0	0	50	0	50	0	0	50	0	0	0	50	0	100	100	100	100	100	100	100	100	100	0	100	100	100	100	100	100
GCA_012277655.1.faa	0	0	0	0	50	0	50	0	0	50	0	50	0	50	50	0	0	50	0	100	0	0	50	0	50	0	0	50	0	0	0	50	0	100	100	100	100	100	100	100	0	0	0	100	100	0	100	100	100
GCA_012278005.1.faa	0	0	0	0	50	0	50	0	0	50	0	50	0	50	50	0	0	50	0	100	50	0	50	0	50	0	0	50	0	0	0	50	0	100	100	100	100	100	100	0	0	100	100	100	100	0	100	100	100
GCA_008121315.1.faa	0	0	0	0	50	0	50	0	0	50	0	50	0	50	50	0	0	50	0	100	50	0	50	0	50	0	0	50	0	0	0	50	0	100	100	100	100	100	100	100	100	100	100	100	100	100	100	100	100
GCA_009725635.1.faa	0	0	0	0	50	0	50	0	0	50	0	50	0	50	50	0	0	50	0	100	50	0	50	0	50	0	0	50	0	0	0	50	0	100	100	100	100	100	100	100	100	100	100	100	100	100	100	100	100
GCA_009883695.1.faa	0	0	0	0	50	0	50	0	0	50	0	50	0	50	50	0	0	50	0	100	0	0	50	0	0	0	0	50	0	0	0	50	0	100	100	100	100	100	0	0	0	0	100	0	100	100	100	100	100
GCA_012278375.1.faa	0	0	0	0	50	0	50	0	0	50	0	50	0	50	50	0	0	50	0	100	0	0	50	0	50	0	0	50	0	0	0	50	0	100	100	100	0	100	100	100	100	100	100	100	100	0	100	100	100
GCA_000737615.1.faa	0	0	0	0	50	0	50	0	0	50	0	50	0	50	50	0	0	50	0	100	0	0	50	0	50	0	0	50	0	0	0	50	0	100	100	100	100	100	100	100	100	100	100	100	100	100	100	100	100
GCA_012277505.1.faa	0	0	0	0	50	0	50	0	0	50	0	50	0	50	50	0	0	50	0	100	50	0	50	0	50	0	0	50	0	0	0	50	0	100	100	0	0	0	100	100	100	100	100	100	100	100	100	100	100
GCA_012278035.1.faa	0	0	0	0	50	0	50	0	0	0	0	50	0	50	50	0	0	50	0	100	50	0	50	0	50	0	0	50	0	0	0	50	0	100	100	0	0	0	100	100	100	100	100	100	100	100	100	100	100
GCA_012277975.1.faa	0	0	0	0	50	0	50	0	0	0	0	50	0	50	50	0	0	50	0	100	0	0	50	0	50	0	0	50	0	0	0	50	0	100	100	0	0	0	100	100	100	100	100	100	100	0	100	100	100
GCA_012277915.1.faa	0	0	0	0	50	0	50	0	0	50	0	50	0	50	50	0	0	50	0	100	50	0	50	0	50	0	0	50	0	0	0	50	0	100	100	100	0	0	100	100	0	100	100	100	100	100	100	100	100
GCA_012278695.1.faa	0	0	0	0	50	0	50	0	0	50	0	50	0	50	50	0	0	50	0	100	50	0	50	0	50	0	0	50	0	0	0	50	0	100	100	100	0	0	100	100	100	0	100	100	100	100	100	100	100
GCA_005861575.1.faa	0	0	0	0	50	0	50	0	0	50	0	50	0	50	50	0	0	50	0	100	50	0	50	0	50	0	0	50	0	0	0	50	0	100	100	100	0	0	100	100	100	100	100	100	100	100	100	100	100
GCA_012278635.1.faa	0	0	0	0	50	0	50	0	0	0	0	50	0	50	50	0	0	50	0	100	50	0	50	0	50	0	0	50	0	0	0	50	0	100	100	0	0	0	100	100	100	100	100	100	100	100	100	100	100
GCA_012277965.1.faa	0	0	0	0	50	0	50	0	0	0	0	50	0	50	50	0	0	50	0	100	50	0	50	0	50	0	0	50	0	0	0	50	0	100	100	0	0	0	100	100	0	100	100	100	100	100	100	100	100
GCA_012277795.1.faa	0	0	0	0	50	0	50	0	0	50	0	50	0	50	50	0	0	50	0	100	50	0	50	0	50	0	0	50	0	0	0	50	0	100	100	100	0	0	100	100	100	100	100	100	100	100	100	100	100
GCA_012277805.1.faa	0	0	0	0	50	0	50	0	0	0	0	50	0	50	50	0	0	50	0	100	50	0	50	0	50	0	0	50	0	0	0	50	0	100	100	0	0	0	100	100	100	100	100	100	100	100	100	100	100
GCA_012277685.1.faa	0	0	0	0	50	0	50	0	0	0	0	50	0	50	50	0	0	50	0	100	50	0	50	0	50	0	0	50	0	0	0	50	0	100	100	0	0	0	100	100	100	0	100	100	100	100	100	0	100
GCA_012277495.1.faa	0	0	0	0	50	0	50	0	0	50	0	50	0	50	50	0	0	50	0	100	50	0	50	0	50	0	0	50	0	0	0	50	0	100	100	0	0	0	100	100	0	0	100	100	100	0	100	0	100
GCA_012277635.1.faa	0	0	0	0	50	0	50	0	0	0	0	50	0	50	50	0	0	50	0	100	0	0	50	0	50	0	0	50	0	0	0	50	0	100	100	0	0	0	100	100	0	100	100	100	100	0	100	100	100
GCA_012277755.1.faa	0	0	0	0	50	0	50	50	0	50	0	50	0	50	50	0	0	50	0	100	50	0	50	0	0	0	0	50	0	0	0	50	0	100	100	0	0	0	100	100	100	100	100	100	100	100	100	100	100
GCA_012278605.1.faa	0	0	0	0	50	0	50	0	0	50	0	50	0	50	50	0	0	50	0	100	50	0	50	0	50	0	0	50	0	0	0	50	0	100	100	100	0	0	100	100	100	100	100	100	100	100	100	100	100
GCA_012278575.1.faa	0	0	0	0	50	0	50	0	0	0	0	50	0	50	50	0	0	50	0	100	50	0	50	0	50	0	0	50	0	0	0	50	0	100	100	0	0	0	100	0	100	100	100	100	100	100	100	100	100
GCA_012277365.1.faa	0	0	0	0	50	0	50	0	0	0	0	50	0	50	50	0	0	50	0	100	0	0	50	0	50	0	0	50	0	0	0	50	0	100	100	0	0	0	100	100	100	100	100	100	100	100	100	100	100
GCA_012277385.1.faa	0	0	0	0	50	0	50	0	0	0	0	50	0	50	50	0	0	50	0	100	50	0	50	0	50	0	0	50	0	0	0	50	0	100	100	100	0	0	100	100	0	100	100	100	100	100	100	100	100
GCA_013046865.1.faa	0	0	0	0	50	0	50	0	0	50	0	50	0	50	50	0	0	50	0	100	0	0	50	0	50	0	0	50	0	0	0	50	0	100	100	100	0	0	100	100	100	100	100	100	100	100	100	0	100
GCA_012277395.1.faa	0	0	0	0	50	0	50	0	0	0	0	50	0	50	50	0	0	50	0	100	50	0	50	0	50	0	0	50	0	0	0	50	0	100	100	100	0	0	100	100	0	100	100	100	100	100	100	100	100
GCA_012277475.1.faa	0	0	0	0	50	0	50	0	0	50	0	50	0	50	50	0	0	50	0	100	0	0	50	0	50	0	0	50	0	0	0	50	0	100	100	100	0	0	100	100	100	100	100	100	100	100	100	100	100
GCA_012277355.1.faa	0	0	0	0	50	0	50	0	0	0	0	50	0	50	50	0	0	50	0	100	50	0	50	0	50	0	0	50	0	0	0	50	0	100	100	100	100	100	100	100	0	100	100	100	100	0	100	100	100
GCA_012278465.1.faa	0	0	0	0	50	0	50	0	0	50	0	50	0	50	50	0	0	50	0	100	50	0	50	0	50	0	0	50	0	0	0	50	0	100	100	0	100	100	100	100	100	100	100	100	100	100	100	100	100
GCA_012277375.1.faa	0	0	0	0	50	0	50	0	0	0	0	50	0	50	50	0	0	50	0	100	0	0	50	0	50	0	0	50	0	0	0	50	0	100	100	100	100	100	100	100	0	0	100	100	100	100	100	100	100
GCA_012278495.1.faa	0	0	0	0	50	0	50	0	0	0	0	50	0	50	50	0	0	50	0	100	0	0	50	0	50	0	0	50	0	0	0	50	0	100	100	100	100	100	100	100	0	100	100	100	100	0	100	100	100
GCA_005861935.1.faa	0	0	0	0	50	0	50	0	0	50	0	50	0	50	50	0	0	50	0	100	50	0	50	0	50	0	0	50	0	0	0	50	0	100	100	100	0	0	100	100	100	100	100	100	100	100	100	100	100
GCA_009725595.1.faa	0	0	0	0	50	0	50	0	0	50	0	50	0	50	50	0	0	50	0	100	0	0	50	0	50	0	0	50	0	0	0	50	0	100	100	100	100	100	100	100	100	100	0	0	100	100	100	100	100
GCA_009725625.1.faa	0	0	0	0	50	0	50	0	0	50	0	50	0	50	50	0	0	50	0	100	50	0	50	0	50	0	0	50	0	0	0	50	0	100	100	100	0	0	100	100	100	100	100	100	100	100	100	100	100
GCA_012278485.1.faa	0	0	0	0	50	0	50	0	0	50	0	50	0	50	50	0	0	50	0	100	50	0	50	0	50	0	0	50	0	0	0	50	0	100	100	100	100	100	100	100	100	100	100	100	100	0	100	100	100
GCA_012278855.1.faa	0	0	0	0	50	0	50	0	0	50	0	50	0	50	50	0	0	50	0	100	50	0	50	0	50	0	0	50	0	0	0	50	0	100	100	100	100	100	100	100	0	100	100	100	100	100	100	100	100
GCA_012278165.1.faa	0	0	0	0	50	0	50	0	0	50	0	50	0	50	50	0	0	50	0	100	50	0	50	0	50	0	0	50	0	0	0	50	0	100	100	100	100	100	100	100	100	100	100	100	100	0	100	100	100
GCA_009725565.1.faa	0	0	0	0	50	0	50	0	0	50	0	50	0	50	50	0	0	50	0	100	50	0	50	0	50	0	0	50	0	0	0	50	0	100	100	100	100	100	100	100	100	100	100	100	100	100	100	100	100
GCA_009725495.1.faa	0	0	0	0	50	0	50	0	0	50	0	50	0	50	50	0	0	50	0	100	50	0	50	0	50	0	0	50	0	0	0	50	0	100	100	100	100	100	100	100	100	100	100	100	100	100	100	100	100
GCA_009725665.1.faa	0	0	0	0	50	0	50	0	0	50	0	50	0	50	50	0	0	50	0	100	0	0	50	0	50	0	0	50	0	0	0	50	0	100	100	100	100	100	100	100	100	100	100	100	100	100	100	100	100
GCA_012278345.1.faa	0	0	0	0	50	0	50	0	0	50	0	50	0	50	50	0	0	50	0	100	0	0	50	0	50	0	0	50	0	0	0	50	0	100	100	100	100	100	100	0	100	100	100	0	100	0	100	100	100
GCA_012278385.1.faa	0	0	0	0	50	0	50	0	0	50	0	50	0	50	50	0	0	50	0	100	0	0	50	0	50	0	0	50	0	0	0	50	0	100	100	0	100	100	100	100	0	0	100	100	100	0	100	100	100
GCA_012278455.1.faa	0	0	0	0	50	0	50	0	0	50	0	50	0	50	50	0	0	50	0	100	0	0	50	0	50	0	0	50	0	0	0	50	0	100	100	100	100	100	100	100	0	100	100	100	100	0	100	100	100
GCA_002442975.1.faa	0	0	0	0	50	0	50	0	0	50	0	50	0	50	50	0	0	50	0	100	0	0	50	0	50	0	0	50	0	0	0	50	0	100	100	100	100	100	100	100	100	100	100	100	100	100	100	100	100
GCA_012277705.1.faa	0	0	0	0	50	0	50	0	0	50	0	50	0	50	50	0	0	50	0	100	0	0	50	0	50	0	0	50	0	0	0	50	0	100	100	0	100	100	100	0	100	100	100	100	100	0	100	100	100
GCA_012277835.1.faa	0	0	0	0	50	0	50	0	0	50	0	50	0	50	50	0	0	50	0	100	50	0	50	0	50	0	0	50	0	0	0	50	0	100	100	100	100	100	100	100	100	100	100	100	100	100	100	100	100
GCA_009725325.1.faa	0	0	0	0	50	0	50	0	0	50	0	50	0	50	50	0	0	50	0	100	0	0	50	0	50	0	0	50	0	0	0	50	0	100	100	100	100	100	100	100	100	100	100	100	100	100	100	100	100
GCA_009725405.1.faa	0	0	0	0	50	0	50	0	0	50	0	50	0	50	50	0	0	50	0	100	0	0	50	0	50	0	0	50	0	0	0	50	0	100	100	100	100	100	100	100	100	100	100	100	100	100	100	100	100
GCA_012278505.1.faa	0	0	0	0	50	0	50	0	0	50	0	50	0	50	50	0	0	50	0	100	50	0	50	0	50	0	0	50	0	0	0	50	0	100	100	100	0	0	100	100	0	100	100	100	100	0	100	100	100
GCA_002896465.1.faa	0	0	0	0	50	0	50	0	0	50	0	50	0	50	50	0	0	50	0	100	0	0	50	0	0	0	0	50	0	0	0	50	0	100	100	100	100	100	100	100	100	100	100	100	100	100	100	100	100
GCA_001456215.1.faa	0	0	0	0	50	0	50	0	0	50	0	50	0	50	50	0	0	50	0	100	0	0	50	0	50	0	0	50	0	0	0	50	0	100	100	100	100	100	100	100	100	100	100	100	100	100	100	100	100
GCA_002105325.1.faa	0	0	0	0	50	0	50	0	0	50	0	50	0	50	50	0	0	50	0	100	0	0	50	0	0	0	0	50	0	0	0	50	0	100	100	100	100	100	100	100	100	100	100	100	100	100	100	100	100
GCA_012278175.1.faa	0	0	0	0	50	0	50	0	0	50	0	50	0	50	50	0	0	50	0	100	50	0	50	0	50	0	0	50	0	0	0	50	0	100	100	100	100	100	100	0	100	0	100	100	100	100	100	100	100
GCA_012278225.1.faa	0	0	0	0	50	0	50	0	0	50	0	50	0	50	50	0	0	50	0	100	0	0	50	0	50	0	0	50	0	0	0	50	0	100	100	100	100	100	100	100	100	0	100	100	100	100	100	100	100
GCA_012278275.1.faa	0	0	0	0	50	0	50	0	0	50	0	50	0	50	50	0	0	50	0	100	0	0	50	0	50	0	0	50	0	0	0	50	0	100	100	100	100	100	100	100	100	0	100	100	100	100	100	100	100
GCA_012278795.1.faa	0	0	0	0	50	0	50	0	0	50	0	50	0	50	50	0	0	50	0	100	50	0	50	0	50	0	0	50	0	0	0	50	0	100	100	100	100	100	100	100	100	0	100	100	100	100	100	100	100
GCA_009725415.1.faa	0	0	0	0	50	0	50	0	0	50	0	50	0	50	50	0	0	50	0	100	50	0	50	0	0	0	0	50	0	0	0	50	0	100	100	100	100	100	100	100	100	100	0	100	100	100	100	100	100
GCA_009725465.1.faa	0	0	0	0	50	0	50	0	0	50	0	0	0	50	50	0	0	50	0	100	0	0	50	0	50	0	0	50	0	0	0	50	0	100	100	100	100	100	100	100	100	100	100	0	100	100	100	100	100
GCA_009725355.1.faa	0	0	0	0	50	0	50	0	0	50	0	50	0	50	50	0	0	50	0	100	50	0	50	0	0	0	0	50	0	0	0	50	0	100	100	100	100	0	100	100	100	100	100	100	100	100	100	100	100
GCA_009725385.1.faa	0	0	0	0	50	0	50	0	0	50	0	50	0	50	50	0	0	50	0	100	50	0	50	0	50	0	0	50	0	0	0	50	0	100	100	100	100	100	100	100	100	100	0	100	100	100	100	100	100
GCA_005861285.1.faa	0	0	0	0	50	0	50	0	0	50	0	50	0	50	50	0	0	50	0	100	0	0	50	0	50	0	0	50	0	0	0	50	0	100	100	100	100	100	100	100	100	100	100	100	100	100	100	100	100
GCA_005861295.1.faa	0	0	0	0	50	0	50	0	0	50	0	50	0	50	50	0	0	50	0	100	0	0	50	0	50	0	0	50	0	0	0	50	0	100	100	100	100	100	100	100	100	100	100	100	100	100	100	100	100
GCA_005861825.1.faa	0	0	0	0	50	0	50	0	0	50	0	50	0	50	50	0	0	50	0	100	0	0	50	0	50	0	0	50	0	0	0	50	0	100	100	100	100	100	100	100	100	100	100	100	100	100	100	100	100
GCA_009725905.1.faa	0	0	0	0	50	0	50	0	0	50	0	50	0	50	50	0	0	50	0	100	50	0	50	0	50	0	0	50	0	0	0	50	0	100	100	100	100	100	100	100	100	100	100	100	100	100	100	100	100
GCA_009725305.1.faa	0	0	0	0	50	0	50	0	0	50	0	50	0	50	50	0	0	50	0	100	50	0	50	0	50	0	0	50	0	0	0	50	0	100	100	100	100	100	100	100	100	100	100	100	100	100	100	100	100
GCA_009725915.1.faa	0	0	0	0	50	0	50	0	0	50	0	50	0	50	50	0	0	50	0	100	50	0	50	0	50	0	0	50	0	0	0	50	0	100	100	100	100	100	100	100	100	100	100	100	100	100	100	100	100
GCA_009725345.1.faa	0	0	0	0	50	0	50	0	0	50	0	50	0	50	50	0	0	50	0	100	50	0	50	0	50	0	0	50	0	0	0	50	0	100	100	100	100	100	100	100	100	100	100	100	100	100	100	100	100
GCA_009725435.1.faa	0	0	0	0	50	0	50	0	0	50	0	50	0	50	50	0	0	50	0	100	50	0	50	0	50	0	0	50	0	0	0	50	0	100	100	100	0	0	100	100	100	100	100	100	100	100	100	100	100
GCA_009684655.1.faa	0	0	0	0	50	0	50	0	0	50	0	50	0	50	50	0	0	50	0	100	50	0	50	0	0	0	0	50	0	0	0	50	0	100	100	100	100	100	100	100	100	100	100	100	100	100	100	100	100
GCA_003052335.1.faa	50	0	0	0	50	0	50	0	0	50	0	50	0	50	50	0	0	50	0	100	0	0	50	0	0	0	0	50	0	0	0	50	0	100	100	100	0	0	100	100	100	0	100	100	100	100	100	100	100
GCA_003052445.1.faa	50	0	0	0	50	0	50	0	0	50	0	50	0	50	50	0	0	50	0	100	0	0	50	0	0	0	0	50	0	0	0	50	0	100	100	100	0	0	100	100	100	0	100	100	100	100	100	100	100
GCA_003052325.1.faa	50	0	0	0	50	0	50	0	0	50	0	50	0	50	50	0	0	50	0	100	0	0	50	0	0	0	0	50	0	0	0	50	0	100	100	100	0	0	100	100	100	0	100	100	100	100	100	100	100
GCA_009731595.1.faa	50	0	0	0	50	0	50	0	0	50	0	50	0	50	50	0	0	50	0	100	0	0	50	0	50	0	0	50	0	0	0	50	0	100	100	100	0	0	100	100	100	100	50	100	100	100	100	100	100
GCA_002407225.1.faa	50	0	0	0	50	0	50	0	0	50	0	50	0	50	50	0	0	50	0	100	50	0	50	0	50	0	0	50	0	0	0	50	0	100	100	100	0	0	100	0	0	0	100	100	100	100	100	100	100
GCA_002307435.1.faa	50	0	0	0	50	0	50	0	0	50	0	50	0	50	50	0	0	50	0	100	0	0	50	0	0	0	0	50	0	0	0	50	0	100	100	100	0	0	100	100	0	0	100	100	100	100	100	100	100
GCA_002723755.1.faa	50	0	0	0	50	0	50	0	0	50	0	50	0	50	50	0	0	50	0	100	0	0	50	0	50	0	0	50	0	0	0	50	0	100	100	100	0	0	100	100	0	0	100	100	100	100	100	100	100
GCA_002723775.1.faa	50	0	0	0	50	0	50	0	0	50	0	50	0	50	50	0	100	50	0	100	0	0	50	0	0	0	0	50	0	0	0	50	0	100	100	100	0	0	100	100	0	0	100	100	100	100	100	100	100
ZF7406.faa	50	0	0	0	50	0	50	0	0	50	0	50	0	50	50	0	0	50	0	100	50	0	50	0	0	0	0	50	0	0	0	50	0	100	100	100	0	0	100	100	0	0	50	100	100	100	100	100	100
GCA_001049575.1.faa	0	0	0	0	50	0	50	0	0	50	0	50	0	50	50	0	0	50	0	100	0	0	50	50	50	0	0	50	0	0	0	50	0	100	100	100	0	0	100	100	0	100	100	100	100	100	100	100	100
GCA_002900905.1.faa	50	0	0	0	50	0	50	0	0	50	0	0	0	50	50	0	0	50	0	100	0	0	50	0	50	0	0	50	0	0	0	50	0	50	100	100	0	0	50	100	100	100	100	100	100	100	100	100	100
GCA_001049715.1.faa	50	0	0	0	50	0	50	0	0	50	0	0	0	50	50	0	0	50	0	100	0	0	50	0	50	0	0	50	0	0	0	50	0	50	100	100	0	0	50	100	100	100	100	100	100	100	100	100	100
* The values represent the screen result (blast score ratio) of each virluence genes in 332 strains. "0" : percentage of identical <50% or coverage <60%; "50" : percentage of identical >50% & percentage of identical <75% & coverage >60%; "0" : percentage of identical >75% & coverage >60%. All blast results with e-value cutoff < 1e-6.
[truncated: 84 more columns]

## Sheet: Table S3
Detailed information of CARD-screen-results
GCA_num	ARO:3004039	ARO:3000521	ARO:3000124	ARO:3000250	ARO:3003046	ARO:3000565	ARO:3002704	ARO:3000179	ARO:3003047	ARO:3000193	ARO:3000410	ARO:3003441	ARO:3003552	ARO:3000026	ARO:3004457	ARO:3000501	ARO:3001037	ARO:3002628	ARO:3002897	ARO:3000621	ARO:3004085	ARO:3002647	ARO:3002868	ARO:3000617
GCA_011291585.1.faa	0	0	50	100	0	100	100	100	0	0	0	0	0	100	0	50	0	0	0	100	0	0	100	100
GCA_011291645.1.faa	0	0	50	100	0	100	100	100	0	0	0	0	0	100	0	50	0	0	0	100	0	0	100	100
GCA_011292595.1.faa	0	0	50	100	0	100	100	100	0	0	0	0	0	100	0	50	0	0	0	100	0	0	100	100
GCA_004136655.1.faa	0	0	50	0	0	100	100	100	0	0	0	0	0	100	0	50	0	0	0	100	0	0	100	100
GCA_011292435.1.faa	0	0	50	0	0	100	100	100	0	0	0	0	0	100	0	50	0	0	0	100	0	0	100	100
GCA_011292115.1.faa	0	0	50	100	0	100	100	100	0	0	0	0	0	100	0	50	0	0	0	100	0	0	100	100
GCA_003665125.1.faa	0	0	50	100	0	100	100	100	0	100	0	0	0	100	0	50	0	0	0	100	0	0	100	100
GCA_011291415.1.faa	0	0	50	100	0	100	100	100	0	0	0	0	0	100	0	50	0	0	0	100	0	0	100	100
GCA_011290855.1.faa	0	0	50	100	0	100	100	100	0	0	0	0	0	100	0	50	0	0	0	100	0	0	100	100
GCA_011291335.1.faa	0	0	50	100	0	100	100	100	0	0	0	0	0	100	0	50	0	0	0	100	0	0	100	100
GCA_011292525.1.faa	0	0	50	100	0	100	100	100	0	0	0	0	0	100	0	50	0	0	0	100	0	0	100	100
GCA_011290955.1.faa	0	0	50	100	0	100	100	100	0	0	0	0	0	100	0	50	0	0	0	100	0	0	100	100
GCA_011292405.1.faa	0	0	50	100	0	100	100	100	0	0	0	0	0	100	0	50	0	0	0	100	0	0	100	100
GCA_011291685.1.faa	0	0	50	100	0	100	100	100	0	0	0	0	0	100	0	50	0	0	0	100	0	0	100	100
GCA_011290845.1.faa	0	0	50	100	0	100	100	100	0	0	0	0	0	100	0	50	0	0	0	100	0	0	100	100
GCA_011291515.1.faa	0	0	50	100	0	100	100	100	0	0	0	0	0	100	0	50	0	0	0	100	0	0	100	100
GCA_011291635.1.faa	0	0	50	100	0	100	100	100	0	0	0	0	0	100	0	50	0	0	0	100	0	0	100	100
GCA_011291425.1.faa	0	0	50	0	0	100	100	100	0	0	0	0	0	100	0	50	0	0	0	100	0	0	100	100
GCA_011291525.1.faa	0	0	50	100	0	100	0	100	0	0	0	0	0	100	0	50	0	0	0	100	0	0	100	100
GCA_011291755.1.faa	0	0	50	100	0	100	100	100	0	0	0	0	0	100	0	50	0	0	0	100	0	0	100	100
GCA_011292495.1.faa	0	0	50	100	0	100	100	100	0	0	0	0	0	100	0	50	0	0	0	100	0	0	100	100
GCA_011290935.1.faa	0	0	50	100	0	100	100	100	0	100	0	0	0	100	0	50	0	0	0	100	0	0	100	100
GCA_011291045.1.faa	0	0	50	100	0	100	100	100	0	0	0	0	0	100	0	50	0	0	0	100	0	0	100	100
GCA_011292215.1.faa	0	0	50	100	0	100	100	100	0	0	0	0	0	100	0	50	0	0	0	100	0	0	100	100
GCA_011292275.1.faa	0	0	50	100	0	100	100	100	0	0	0	100	0	100	0	50	0	0	0	100	0	0	100	100
GCA_011292105.1.faa	0	0	50	100	0	100	100	100	0	0	0	0	0	100	0	50	0	0	0	100	0	0	100	100
GCA_011292305.1.faa	0	0	50	100	0	100	100	100	0	0	0	0	0	100	0	50	0	0	0	100	0	0	100	100
GCA_011292095.1.faa	0	0	50	100	0	100	100	100	0	0	0	0	0	100	0	50	0	0	0	100	0	0	100	100
GCA_011292205.1.faa	0	0	50	100	0	100	100	100	0	0	0	0	0	100	0	50	0	0	0	100	0	0	100	100
GCA_011291575.1.faa	0	0	50	100	0	100	100	100	0	0	0	0	0	100	0	50	0	0	0	100	0	0	100	100
GCA_011291265.1.faa	0	0	50	100	0	100	100	100	0	0	0	0	0	100	0	50	0	0	0	100	0	0	100	100
GCA_011291675.1.faa	0	0	50	100	0	100	100	100	0	0	0	0	0	100	100	50	0	0	0	100	0	0	100	100
GCA_011291245.1.faa	0	0	50	100	0	100	100	100	0	0	0	0	0	100	0	50	0	0	0	100	0	0	100	100
GCA_011291455.1.faa	0	0	50	100	0	100	100	100	0	0	0	0	0	100	0	50	0	0	0	100	0	0	100	100
GCA_011292035.1.faa	0	0	50	0	0	100	100	100	0	0	0	0	0	100	0	50	0	0	0	0	0	0	100	100
GCA_011292325.1.faa	0	0	50	100	0	100	100	100	0	0	0	0	0	100	0	50	0	0	0	100	0	0	100	100
GCA_011291975.1.faa	0	0	50	100	0	100	100	100	0	0	0	0	0	100	0	50	0	0	0	100	0	0	100	100
GCA_011292315.1.faa	0	0	50	100	0	100	100	100	0	0	0	0	0	100	0	50	0	0	0	100	0	0	100	100
GCA_011290765.1.faa	0	0	50	100	0	100	100	100	0	0	0	0	0	100	0	50	0	0	0	100	0	0	100	100
GCA_011291145.1.faa	0	0	50	100	0	100	100	100	0	0	0	0	0	100	0	50	0	0	0	100	0	0	100	100
GCA_011292005.1.faa	0	0	50	100	0	100	0	100	0	0	0	0	0	100	0	50	0	0	0	100	0	0	100	100
GCA_011292415.1.faa	0	0	50	100	0	100	100	100	0	0	0	0	0	100	0	50	0	0	0	100	0	0	100	100
GCA_011291025.1.faa	0	0	50	100	0	100	100	100	0	0	0	0	0	100	0	50	0	0	0	100	0	0	100	100
GCA_011292565.1.faa	0	0	50	100	0	100	100	100	0	0	0	0	0	100	0	50	0	0	0	100	0	0	100	100
GCA_011291875.1.faa	0	0	50	100	0	100	100	100	0	0	0	0	0	100	0	50	0	0	0	100	0	0	100	100
GCA_011291935.1.faa	0	0	50	100	0	100	100	100	0	0	0	0	0	100	0	50	0	0	0	100	0	0	100	100
GCA_011291485.1.faa	0	0	50	100	0	100	100	100	0	0	0	0	0	100	0	50	0	0	0	100	0	0	100	100
GCA_011292195.1.faa	0	0	50	100	0	100	100	100	0	0	0	0	0	100	0	50	0	0	0	0	0	0	100	100
GCA_011291475.1.faa	0	0	50	100	0	100	100	100	0	0	0	0	0	100	0	50	0	0	0	100	0	0	100	100
GCA_011291595.1.faa	0	0	50	0	0	100	100	100	0	0	0	0	0	100	0	50	0	0	0	100	0	0	100	100
GCA_011292375.1.faa	0	0	50	100	0	100	100	100	0	0	0	0	0	100	0	50	0	0	0	100	0	0	100	100
GCA_011292425.1.faa	0	0	50	100	100	100	100	100	0	0	0	0	0	100	0	50	0	0	0	100	0	0	100	0
GCA_011290785.1.faa	0	0	50	100	0	100	100	100	0	0	0	0	0	100	0	50	0	0	0	100	0	0	100	100
GCA_011290865.1.faa	0	0	50	0	0	100	100	100	0	0	0	0	0	100	0	50	0	0	0	100	0	0	100	100
GCA_011292175.1.faa	0	0	50	100	0	100	100	100	0	0	0	0	0	100	0	50	0	0	0	100	0	0	100	100
GCA_011290875.1.faa	0	0	50	100	0	100	100	100	0	0	0	0	0	100	0	50	0	0	0	100	0	0	100	100
GCA_011290975.1.faa	0	0	50	100	0	100	100	100	0	0	0	0	0	100	0	50	0	0	0	100	0	0	100	100
GCA_011291555.1.faa	0	0	50	100	0	100	100	100	0	0	0	0	0	100	0	50	0	0	0	100	0	0	100	100
GCA_011291155.1.faa	0	0	50	100	0	100	100	100	0	0	0	0	0	100	0	50	0	0	0	100	0	0	100	100
GCA_011291215.1.faa	0	0	50	100	0	100	100	100	0	0	0	0	0	100	0	50	0	0	0	100	0	0	100	100
GCA_011292395.1.faa	0	0	50	100	0	100	100	100	0	0	0	0	0	100	0	50	0	0	0	100	0	0	100	100
GCA_011292515.1.faa	0	0	50	100	0	100	100	100	0	0	0	0	0	100	0	50	0	0	0	100	0	0	100	100
GCA_011291715.1.faa	0	0	50	100	0	100	100	100	0	0	0	0	0	100	0	50	0	0	0	100	0	0	100	100
GCA_011290995.1.faa	0	0	50	100	0	100	100	100	0	0	0	0	0	100	0	50	0	0	0	100	0	0	100	100
GCA_011291735.1.faa	0	0	50	100	0	100	100	100	0	0	0	0	0	100	0	50	0	0	0	100	0	0	100	100
GCA_011291135.1.faa	0	0	50	100	0	100	100	100	0	0	0	0	0	100	0	50	0	0	0	100	0	0	100	100
GCA_011291775.1.faa	0	0	50	100	0	100	100	100	0	0	0	0	0	100	0	50	0	0	0	100	0	0	100	100
GCA_011292615.1.faa	0	0	50	100	0	100	100	100	0	0	0	0	0	100	0	50	0	0	0	100	0	0	100	100
GCA_011291055.1.faa	0	0	50	100	0	100	100	100	0	0	0	0	0	100	0	50	0	0	0	100	0	0	100	100
GCA_011291095.1.faa	0	0	50	0	0	100	100	100	0	0	0	0	0	100	0	50	0	0	0	100	0	0	100	100
GCA_011291015.1.faa	0	0	50	100	0	100	0	100	0	0	0	0	0	100	0	50	0	0	0	100	0	0	100	100
GCA_011292185.1.faa	0	0	50	100	0	100	0	100	0	0	0	0	0	100	0	50	0	0	0	100	0	0	100	100
GCA_011292295.1.faa	0	0	50	0	0	100	0	100	0	0	0	0	0	100	0	50	0	0	0	100	0	0	100	100
GCA_003432365.1.faa	0	0	50	0	0	100	100	100	0	0	0	0	0	100	0	50	0	0	0	100	0	0	100	100
GCA_011291315.1.faa	0	0	50	100	0	100	100	100	0	0	0	0	0	100	0	50	0	0	0	100	0	0	100	100
GCA_011291385.1.faa	0	0	50	100	0	100	100	100	0	0	0	0	0	100	0	50	0	0	0	100	0	0	100	100
GCA_011291235.1.faa	0	0	50	100	0	100	100	100	0	0	0	0	0	100	0	50	0	0	0	100	0	0	100	100
GCA_011291345.1.faa	0	0	50	0	0	100	100	100	0	0	0	0	0	100	0	50	0	0	0	100	0	0	100	100
GCA_011291365.1.faa	0	0	50	100	0	100	100	100	0	0	0	0	0	100	0	50	0	0	0	100	0	0	100	100
GCA_003432345.1.faa	0	0	50	100	0	100	100	100	0	0	0	0	0	100	0	50	0	0	0	100	0	0	100	100
GCA_011291195.1.faa	0	0	50	100	0	100	100	100	0	0	0	0	0	100	0	50	0	0	0	100	0	0	100	100
GCA_003665115.1.faa	0	0	0	100	0	100	100	100	0	100	0	0	0	100	0	50	0	0	0	0	0	0	100	0
GCA_011292045.1.faa	0	0	50	100	0	100	100	100	0	0	0	0	0	100	0	50	0	0	0	100	0	0	100	100
GCA_011292555.1.faa	0	0	50	100	0	100	100	100	0	0	0	0	0	100	0	50	0	0	0	100	0	0	100	100
GCA_011291105.1.faa	0	0	50	100	0	100	100	100	0	0	0	0	0	100	0	50	0	0	0	100	0	0	100	100
GCA_011292085.1.faa	0	0	50	100	0	100	100	100	0	0	0	0	0	100	0	50	0	0	0	100	0	0	100	100
GCA_011291255.1.faa	0	0	50	0	0	100	100	100	0	0	0	0	0	100	0	50	0	0	0	100	0	0	100	100
GCA_011291945.1.faa	0	0	50	100	0	100	100	0	0	0	0	0	0	100	0	50	0	0	0	100	0	0	100	100
GCA_011291885.1.faa	0	0	50	100	0	100	100	100	0	0	0	0	0	100	0	50	0	0	0	100	0	0	100	100
GCA_011291995.1.faa	0	0	50	100	0	100	100	100	0	0	0	0	0	100	0	50	0	0	0	100	0	0	100	100
GCA_011292075.1.faa	0	0	50	100	0	100	100	100	0	0	0	0	0	100	0	50	0	0	0	100	0	0	100	100
GCA_003301115.1.faa	0	0	50	0	0	100	100	100	0	0	0	0	0	100	0	50	0	0	0	100	0	0	100	100
GCA_011291815.1.faa	0	0	50	100	0	100	100	100	0	0	0	0	0	100	0	50	0	0	0	100	0	0	100	100
GCA_011290635.1.faa	0	0	50	100	0	100	100	100	0	0	0	0	0	100	0	50	0	0	0	100	0	0	100	100
GCA_003301075.1.faa	0	0	50	0	0	100	100	100	0	0	0	0	0	100	0	50	0	0	0	100	0	0	100	100
GCA_011290835.1.faa	0	0	50	100	0	100	100	100	0	0	0	0	0	100	0	50	0	0	0	100	0	0	100	100
GCA_011292625.1.faa	0	0	50	100	0	100	100	100	0	0	0	0	0	100	0	50	0	0	0	100	0	0	100	100
GCA_011291825.1.faa	0	0	50	100	0	100	100	100	0	0	0	0	0	100	0	50	0	0	0	100	0	0	100	100
GCA_011291915.1.faa	0	0	50	100	0	100	100	100	0	0	0	0	0	100	0	50	0	0	0	100	0	0	100	100
GCA_003342735.1.faa	0	0	0	0	0	100	0	0	0	0	0	0	0	100	0	50	0	0	0	100	0	0	0	100
GCA_003342775.1.faa	0	0	50	0	0	100	0	0	0	0	0	0	0	100	0	50	0	0	0	100	0	0	0	100
GCA_001986135.1.faa	0	0	50	100	0	100	0	0	0	0	0	0	0	100	0	50	0	0	0	100	0	0	0	100
GCA_005861765.1.faa	0	0	0	0	0	100	0	0	0	0	0	0	0	100	0	50	0	0	0	0	0	0	0	0
GCA_005861805.1.faa	0	0	0	0	0	100	0	0	0	0	0	0	0	100	0	50	0	0	0	0	0	0	0	0
GCA_005861565.1.faa	0	0	50	0	0	100	0	0	0	0	0	0	0	100	0	50	0	0	0	100	0	0	0	0
GCA_005861475.1.faa	0	0	50	0	0	100	0	0	0	0	0	0	0	100	100	50	0	0	0	100	0	0	0	0
GCA_005861985.1.faa	0	0	50	0	0	100	0	0	0	0	0	0	0	100	100	50	0	0	0	100	0	0	0	0
GCA_005861705.1.faa	0	0	50	0	0	100	0	0	0	0	0	0	0	100	0	50	0	0	0	100	0	0	0	0
GCA_005861665.1.faa	0	0	50	0	0	100	0	0	0	0	0	0	0	100	0	50	0	0	0	100	0	0	0	0
GCA_005862035.1.faa	0	0	50	0	0	100	0	0	0	0	0	0	0	100	0	50	0	0	0	100	0	0	0	0
GCA_005861715.1.faa	0	0	50	0	0	100	0	0	0	0	0	0	0	100	0	50	0	0	0	100	0	0	0	0
GCA_005861745.1.faa	0	0	50	0	0	100	0	0	0	0	0	0	0	100	0	50	0	0	0	100	0	0	0	0
GCA_005862025.1.faa	0	0	50	0	0	100	0	0	0	0	0	0	0	100	0	50	0	0	0	100	0	0	0	0
GCA_004001345.1.faa	0	0	0	0	0	100	0	0	0	0	0	0	0	100	0	50	0	0	0	0	0	0	0	0
GCA_009696735.1.faa	0	0	50	100	0	100	0	0	0	0	0	0	0	100	0	50	0	0	0	100	0	0	0	0
GCA_009696765.1.faa	0	0	50	100	0	100	0	0	0	0	0	0	0	100	0	50	0	0	0	100	0	0	0	0
GCA_009696725.1.faa	0	0	50	100	0	100	0	0	0	0	0	0	0	100	0	50	0	0	0	100	0	0	0	0
GCA_009696825.1.faa	0	0	50	0	0	100	0	0	0	0	0	0	0	100	0	50	0	0	0	0	0	0	0	0
GCA_009796945.1.faa	0	0	50	0	0	100	0	0	0	0	0	0	0	100	0	50	0	0	0	100	0	0	0	0
BD52508.faa	0	0	50	0	0	100	0	0	0	0	0	0	0	100	0	50	0	0	0	100	0	0	0	0
GCA_012044215.1.faa	0	0	0	0	0	100	0	0	0	0	0	0	0	100	0	50	0	0	0	0	0	0	0	0
GCA_013602305.1.faa	0	0	50	0	0	100	100	100	0	100	0	100	0	100	0	50	0	0	0	100	0	0	0	0
GCA_005861815.1.faa	0	0	50	0	0	100	0	0	0	0	0	0	0	100	0	50	0	0	0	100	0	0	0	0
GCA_005861605.1.faa	0	0	50	0	0	100	0	0	0	0	0	0	0	100	0	50	0	0	0	100	0	0	0	0
GCA_005861625.1.faa	0	0	50	100	0	100	0	0	0	0	0	0	0	100	0	50	0	0	0	100	0	0	0	0
GCA_003602215.1.faa	0	0	50	0	0	100	0	0	0	0	0	0	0	100	0	50	0	100	100	100	0	100	0	100
GCA_003602225.1.faa	0	0	50	100	0	100	0	0	0	0	0	0	0	100	0	50	0	100	100	100	0	100	0	100
GCA_005862065.1.faa	0	0	50	100	0	100	0	0	0	0	0	0	0	100	0	50	0	0	0	100	0	0	0	0
GCA_005861735.1.faa	0	0	0	0	0	100	0	0	0	0	0	0	0	100	0	50	0	0	0	0	100	0	0	0
GCA_005861485.1.faa	0	0	50	0	0	100	0	0	0	0	0	0	0	100	0	50	0	0	0	100	0	0	0	0
GCA_012044475.1.faa	0	0	50	0	0	100	0	0	0	0	0	0	0	100	0	50	0	0	0	0	0	0	0	0
GCA_005861635.1.faa	0	0	50	0	0	100	0	0	0	0	0	0	0	100	0	50	0	0	0	100	0	0	0	0
GCA_005861685.1.faa	0	0	50	0	0	100	0	0	0	0	0	0	0	100	0	50	0	0	0	100	0	0	0	0
GCA_005861535.1.faa	0	0	0	0	0	100	0	0	0	0	0	0	0	100	0	50	0	0	0	0	0	0	0	0
GCA_009497915.1.faa	0	0	0	0	0	100	0	0	0	0	0	0	0	100	0	50	0	0	0	0	0	0	0	0
GCA_013140185.1.faa	0	0	50	0	0	100	0	0	0	0	0	0	0	100	0	50	0	0	0	100	0	0	0	0
GCA_013140195.1.faa	0	0	50	0	0	100	0	0	0	0	0	0	0	100	0	50	0	0	0	100	0	0	0	0
GCA_013140235.1.faa	0	0	50	0	0	100	0	0	0	0	100	0	0	100	0	50	0	0	0	100	0	0	0	0
GCA_013140155.1.faa	0	0	50	0	0	100	0	0	0	0	0	0	0	100	0	50	0	0	0	100	0	0	0	0
GCA_013140175.1.faa	0	0	50	0	0	100	0	0	0	0	0	0	0	100	0	50	0	0	0	100	0	0	0	0
GCA_008619075.1.faa	0	0	50	0	0	100	0	0	0	0	0	0	0	100	0	50	0	0	0	100	0	0	0	100
GCA_008620055.1.faa	0	0	50	0	0	100	0	0	0	0	0	0	0	100	0	50	0	0	0	100	0	0	0	100
GCA_008620175.1.faa	0	0	50	0	100	100	0	0	0	0	0	0	0	100	0	50	0	0	0	100	0	0	0	0
GCA_002094075.1.faa	0	0	0	0	0	100	0	0	0	0	0	0	0	100	0	50	0	0	0	0	0	0	0	0
GCA_002094085.1.faa	0	0	100	0	0	100	0	0	0	0	0	0	0	100	0	50	0	0	0	0	0	0	0	100
GCA_002094105.1.faa	0	0	100	0	100	100	0	0	0	0	0	0	0	100	0	50	0	0	0	0	0	0	0	100
GCA_002094135.1.faa	0	0	100	0	100	100	0	0	0	0	0	0	0	100	0	50	0	0	0	0	0	0	0	100
GCA_001640905.1.faa	0	0	50	0	0	100	0	0	0	0	0	0	0	100	0	0	0	0	0	0	0	0	0	100
GCA_001640925.1.faa	0	0	50	0	0	100	0	0	0	0	0	0	0	100	0	0	0	0	0	100	0	0	0	100
GCA_001640885.1.faa	0	0	100	0	0	100	0	0	0	0	0	0	0	100	0	50	0	0	0	0	0	0	0	100
GCA_010669265.1.faa	0	0	50	0	100	100	0	0	0	0	0	100	0	100	0	50	0	0	0	100	0	0	0	100
GCA_009873645.1.faa	0	0	100	0	100	100	0	0	0	0	0	0	0	100	0	50	0	0	0	0	0	0	0	100
GCA_009873665.1.faa	0	0	100	0	100	100	0	0	0	0	0	0	0	100	0	50	0	0	0	0	0	0	0	100
GCA_009873715.1.faa	0	0	100	0	100	100	0	0	0	0	0	0	0	100	0	50	0	0	0	0	0	0	0	100
GCA_009874525.1.faa	0	0	100	0	100	100	0	0	0	0	0	0	0	100	0	50	0	0	0	0	0	0	0	100
GCA_009874575.1.faa	0	0	100	0	100	100	0	0	0	0	0	0	0	100	0	50	0	0	0	0	0	0	0	100
GCA_009874585.1.faa	0	0	100	0	100	100	0	0	0	0	0	0	0	100	0	50	0	0	0	0	0	0	0	100
GCA_009874615.1.faa	0	0	100	0	100	100	0	0	0	0	0	0	0	100	0	50	0	0	0	0	0	0	0	100
GCA_008619415.1.faa	0	0	50	0	0	100	0	0	100	0	0	0	0	100	0	50	0	0	0	100	0	0	0	100
GCA_008619935.1.faa	0	0	50	0	0	100	0	0	100	0	0	0	0	100	0	50	0	0	0	100	0	0	0	100
GCA_003031285.1.faa	0	0	50	0	0	100	0	0	0	0	0	0	0	100	0	50	0	0	0	100	0	0	0	0
GCA_000330825.2.faa	0	0	0	0	0	100	0	0	0	0	0	0	0	100	0	50	0	0	0	0	0	0	0	0
GCA_006094915.1.faa	0	0	0	0	0	100	0	0	0	0	0	0	0	100	0	50	0	0	0	0	0	0	0	0
GCA_013394425.1.faa	0	0	50	0	0	100	0	0	0	0	0	0	0	100	0	50	0	0	0	100	0	0	0	100
GCA_004136235.1.faa	0	0	0	0	0	100	0	0	0	0	0	0	0	100	0	50	0	0	0	0	0	0	0	100
GCA_001049615.1.faa	0	0	50	100	0	100	0	0	0	0	0	0	100	100	0	50	0	0	0	0	0	0	0	100
GCA_001049595.1.faa	0	0	50	0	0	100	0	0	0	0	0	0	100	100	0	50	0	0	0	0	0	0	0	100
GCA_001049675.1.faa	0	0	50	0	0	100	0	0	0	0	0	0	0	100	0	50	0	0	0	0	0	0	0	100
GCA_001049635.1.faa	0	0	50	0	0	100	0	0	0	0	0	0	0	100	0	50	0	0	0	0	0	0	0	100
GCA_001049655.1.faa	0	0	50	100	0	100	0	0	0	0	0	0	100	100	0	50	0	0	0	0	0	0	0	100
GCA_001049695.1.faa	0	0	50	100	0	100	0	0	0	0	0	0	100	100	0	50	0	0	0	0	0	0	0	100
GCA_004136255.1.faa	0	0	0	0	0	100	0	0	0	0	0	0	0	100	0	50	0	0	100	100	0	100	100	100
GCA_001641025.1.faa	0	0	50	0	0	100	0	0	0	0	0	0	0	100	0	50	0	0	0	100	0	100	100	100
GCA_000204665.1.faa	0	0	50	0	0	100	0	0	0	0	0	0	0	100	0	50	0	0	0	0	0	0	0	100
GCA_005861365.1.faa	0	0	50	0	0	100	0	0	0	0	0	0	0	100	0	50	0	0	0	100	0	0	0	100
GCA_005861465.1.faa	0	0	50	0	0	100	0	0	0	0	0	0	0	100	0	50	0	0	0	100	0	0	0	100
GCA_005861925.1.faa	0	0	50	0	0	100	0	0	0	0	0	0	0	100	0	50	0	0	0	100	0	0	0	100
GCA_005861335.1.faa	0	0	50	0	0	100	0	0	0	0	0	0	0	100	0	50	0	0	0	100	0	0	0	100
GCA_005861385.1.faa	0	0	50	100	0	100	0	0	0	0	0	0	0	100	0	50	0	0	0	100	0	0	0	100
GCA_005861415.1.faa	0	0	50	100	0	100	0	0	0	0	0	0	0	100	100	50	0	0	0	100	0	0	0	100
GCA_005861435.1.faa	0	0	50	100	0	100	0	0	0	0	0	0	0	100	100	50	0	0	0	100	0	0	0	100
GCA_005861855.1.faa	0	0	50	100	0	100	0	0	0	0	0	0	0	100	0	50	0	0	0	100	0	0	0	100
GCA_005861875.1.faa	0	0	50	0	0	100	0	0	0	0	0	0	0	100	0	50	0	0	0	100	0	0	0	0
GCA_005861895.1.faa	0	0	50	100	0	100	0	0	0	0	0	0	0	100	0	50	0	0	0	100	0	0	0	100
GCA_009696775.1.faa	0	0	0	0	0	100	0	0	0	0	0	0	0	0	0	50	0	0	0	0	0	0	0	0
GCA_009725945.1.faa	0	0	50	100	0	100	0	0	0	0	0	0	0	100	0	50	0	0	0	100	0	0	0	100
GCA_009725225.1.faa	0	0	50	100	0	100	0	0	0	0	0	0	0	100	0	50	0	0	0	100	0	0	0	100
GCA_009725285.1.faa	0	0	50	0	0	100	0	0	0	0	0	0	0	100	0	50	0	0	0	100	0	0	0	100
GCA_009725265.1.faa	0	0	50	100	0	100	0	0	0	0	0	0	0	100	0	50	0	0	0	100	0	0	0	100
GCA_009725965.1.faa	0	0	50	100	0	100	0	0	0	0	0	0	0	100	0	50	0	0	0	100	0	0	0	100
GCA_009873745.1.faa	0	0	50	0	0	100	0	0	0	0	0	0	0	100	0	50	0	0	0	100	0	0	0	100
GCA_009873795.1.faa	0	0	50	0	0	100	0	0	0	0	0	0	0	100	0	50	0	0	0	100	0	0	0	100
GCA_009873755.1.faa	0	0	50	0	0	100	0	0	0	0	0	0	0	100	0	50	0	0	0	100	0	0	0	100
GCA_009874655.1.faa	0	0	50	0	0	100	0	0	0	0	0	0	0	100	0	50	0	0	0	100	0	0	0	100
GCA_009914455.1.faa	0	0	0	0	0	100	0	0	0	0	0	0	0	100	0	50	0	0	0	0	0	0	0	100
BD21101.faa	0	0	50	0	0	100	0	0	0	0	0	0	0	100	0	50	0	100	0	100	0	100	0	100
GCA_012278395.1.faa	0	0	50	0	0	100	0	0	0	0	0	0	0	100	0	50	0	0	0	100	0	0	0	100
GCA_012277735.1.faa	0	0	50	0	0	100	0	0	0	0	0	0	0	100	0	50	0	100	0	100	0	100	0	100
GCA_012277565.1.faa	0	0	50	100	0	100	0	0	0	0	0	0	0	100	0	50	0	0	0	0	0	0	0	100
GCA_012278315.1.faa	0	0	50	0	0	100	0	0	0	0	0	0	0	100	0	50	0	100	0	0	0	100	0	100
GCA_012278335.1.faa	0	0	50	0	0	100	0	0	0	0	0	0	0	100	0	50	0	100	0	100	0	100	0	100
GCA_012278255.1.faa	0	0	50	0	0	100	0	0	0	0	0	0	0	100	0	50	0	100	0	100	0	100	0	100
GCA_009725545.1.faa	0	0	50	0	0	100	0	0	0	0	0	0	0	100	0	50	0	100	0	100	0	100	0	100
GCA_005861995.1.faa	0	0	50	0	0	100	0	0	0	0	0	0	0	100	0	50	0	100	0	100	0	100	0	100
GCA_012277845.1.faa	0	0	50	0	0	100	0	0	0	0	0	0	0	100	0	50	0	0	0	100	0	0	0	100
GCA_012278155.1.faa	0	0	50	0	0	100	0	0	0	0	0	0	0	100	0	50	0	100	0	100	0	100	0	100
GCA_009883675.1.faa	0	0	0	0	0	100	0	0	0	0	0	0	0	100	0	50	0	100	0	0	0	100	0	100
GCA_012278065.1.faa	0	0	0	0	0	100	0	0	0	0	0	0	0	100	0	50	0	100	0	0	0	100	0	100
GCA_012278785.1.faa	0	0	0	0	0	100	0	0	0	0	0	0	0	100	0	50	0	100	0	0	0	100	0	100
GCA_012278775.1.faa	0	0	50	100	0	100	0	0	0	0	0	0	0	100	0	50	0	100	0	100	0	100	0	100
GCA_013046885.1.faa	0	0	50	0	0	100	0	0	0	0	0	0	0	100	0	50	0	100	0	0	0	100	0	100
GCA_005861525.1.faa	0	0	50	0	0	100	0	0	0	0	0	0	0	100	0	50	0	100	0	100	0	100	0	100
GCA_005862085.1.faa	0	0	50	0	0	100	0	0	0	0	0	0	0	100	0	50	0	100	0	100	0	100	0	100
GCA_012277775.1.faa	0	0	50	0	0	100	0	0	0	0	0	0	0	100	0	50	0	100	0	100	0	100	0	100
GCA_012277895.1.faa	0	0	50	0	0	100	0	0	0	0	0	0	0	100	0	50	0	100	0	100	0	100	0	100
GCA_012277555.1.faa	0	0	50	0	0	100	0	0	0	0	0	0	0	100	0	50	0	100	0	100	0	100	0	0
GCA_012278585.1.faa	0	0	50	0	0	100	0	0	0	0	0	0	0	100	0	50	0	100	0	100	0	100	0	100
GCA_012278055.1.faa	0	0	50	0	0	100	0	0	0	0	0	0	0	0	0	50	0	100	0	0	0	100	0	0
GCA_012278755.1.faa	0	0	50	0	0	100	0	0	0	0	0	0	0	100	0	50	0	100	0	100	0	100	0	100
GCA_009725485.1.faa	0	0	50	100	0	100	0	0	0	0	0	0	0	100	0	50	0	0	0	100	0	0	0	100
GCA_005861375.1.faa	0	0	50	0	0	100	0	0	0	0	0	0	0	100	0	50	0	100	0	100	0	100	0	100
GCA_012277575.1.faa	0	0	50	100	0	100	0	0	0	0	0	0	0	100	0	50	0	100	0	100	0	100	0	100
GCA_009725585.1.faa	0	0	50	0	0	100	0	0	0	0	0	0	0	100	0	50	0	100	0	100	0	100	0	100
GCA_012277665.1.faa	0	0	50	0	0	100	0	0	0	0	0	0	0	100	0	50	0	100	0	0	0	100	100	0
GCA_012278645.1.faa	0	0	50	0	0	100	0	0	0	0	0	0	0	100	0	50	0	100	0	0	0	100	0	0
GCA_012278215.1.faa	0	0	50	0	0	100	0	0	0	0	0	0	0	100	0	50	0	100	0	0	0	100	0	0
GCA_006158985.1.faa	0	0	50	0	0	100	0	0	0	0	0	0	0	100	0	50	0	100	0	100	0	100	0	100
GCA_012277605.1.faa	0	0	50	0	0	100	0	0	0	0	0	0	0	100	0	50	0	100	0	100	0	100	0	100
GCA_012277955.1.faa	0	0	50	0	0	100	0	0	0	0	0	0	0	100	0	50	0	100	0	100	0	100	0	100
GCA_012278765.1.faa	0	0	50	0	0	100	0	0	0	0	0	0	0	100	0	50	0	100	0	100	0	100	0	100
GCA_012278085.1.faa	0	0	50	0	0	100	0	0	0	0	0	0	0	100	0	50	0	100	0	0	0	100	0	0
GCA_012278135.1.faa	0	0	50	0	0	100	0	0	0	0	0	0	0	100	0	50	0	100	0	100	0	100	0	0
GCA_009725505.1.faa	0	0	50	0	0	100	0	0	0	0	0	0	0	100	0	50	0	100	0	100	0	100	0	100
GCA_012277865.1.faa	0	0	50	0	0	100	0	0	0	0	0	0	0	100	0	50	0	100	0	100	0	100	0	100
B3-1.faa	0	0	50	0	0	100	0	0	0	0	0	0	0	100	0	50	0	100	0	100	0	100	0	100
GCA_012278875.1.faa	0	0	50	0	0	100	0	0	0	0	0	0	0	100	0	50	100	100	0	100	0	100	0	100
GCA_009873735.1.faa	0	0	0	0	0	100	0	0	0	0	0	0	0	100	0	50	0	0	0	0	0	0	0	100
GCA_009874685.1.faa	0	0	0	0	0	100	0	0	0	0	0	0	0	100	0	50	0	0	0	0	0	0	0	100
GCA_009874635.1.faa	0	0	50	0	0	100	0	0	0	0	0	0	0	100	0	50	0	0	0	100	0	0	0	100
GCA_009873815.1.faa	0	0	50	0	0	100	0	0	0	0	0	0	0	100	0	50	0	0	0	100	0	0	0	100
GCA_009873845.1.faa	0	0	50	0	0	100	0	0	0	0	0	0	0	100	0	50	0	0	0	100	0	0	0	100
GCA_009873875.1.faa	0	0	50	0	0	100	0	0	0	0	0	0	0	100	0	50	0	0	0	100	0	0	0	100
GCA_009874675.1.faa	0	0	50	0	0	100	0	0	0	0	0	0	0	100	0	50	0	0	0	100	0	0	0	100
GCA_009874725.1.faa	0	0	50	0	0	100	0	0	0	0	0	0	0	100	0	50	0	0	0	100	0	0	0	100
GCA_001880265.1.faa	0	0	0	0	0	100	0	0	0	0	0	0	0	100	0	50	0	0	0	0	0	0	0	100
GCA_012278075.1.faa	0	0	50	0	0	100	0	0	0	0	0	0	0	100	0	50	0	0	0	0	0	0	0	0
GCA_012278265.1.faa	0	0	50	0	0	100	0	0	0	0	0	0	0	100	0	50	0	0	0	100	0	0	0	100
GCA_012277485.1.faa	0	0	50	0	0	100	0	0	0	0	0	0	0	100	0	50	0	100	0	100	0	100	0	100
GCA_012277935.1.faa	0	0	50	0	0	100	0	0	0	0	0	0	0	100	0	50	0	100	0	100	0	100	0	0
GCA_012277455.1.faa	0	0	50	0	0	100	0	0	0	0	0	0	0	100	0	50	0	100	0	100	0	100	0	100
GCA_012277655.1.faa	0	0	50	0	0	100	0	0	0	0	0	0	0	100	0	50	0	100	0	0	0	100	0	0
GCA_012278005.1.faa	0	0	0	0	0	100	0	0	0	0	0	0	0	100	0	50	0	100	0	100	0	100	0	100
GCA_008121315.1.faa	0	0	50	0	0	100	0	0	0	0	0	0	0	100	0	50	0	100	0	100	0	100	0	100
GCA_009725635.1.faa	100	0	50	100	0	100	0	0	0	0	0	0	0	100	0	50	0	100	0	100	0	100	0	100
GCA_009883695.1.faa	0	0	50	0	0	100	0	0	0	0	0	0	0	100	0	50	0	100	0	100	0	100	0	100
GCA_012278375.1.faa	0	0	50	0	0	100	0	0	0	0	0	0	0	100	0	50	0	100	0	0	0	100	0	100
GCA_000737615.1.faa	0	0	0	0	0	100	0	0	0	0	0	0	0	100	0	50	0	100	0	0	0	100	0	100
GCA_012277505.1.faa	0	0	50	0	0	100	0	0	0	0	0	0	0	100	0	50	0	100	0	0	0	100	0	0
GCA_012278035.1.faa	0	0	50	0	0	100	0	0	0	0	0	0	0	100	0	50	0	100	0	0	0	100	0	0
GCA_012277975.1.faa	0	0	50	0	0	100	0	0	0	0	0	0	0	100	0	50	0	100	0	0	0	100	0	0
GCA_012277915.1.faa	0	0	50	0	0	100	0	0	0	0	0	0	0	100	0	50	0	100	0	100	0	100	0	100
GCA_012278695.1.faa	0	0	50	0	0	100	0	0	0	0	0	0	0	100	0	50	0	100	0	100	0	100	0	100
GCA_005861575.1.faa	0	0	50	0	0	100	0	0	0	0	0	0	0	100	0	50	0	100	0	100	0	100	0	0
GCA_012278635.1.faa	0	0	50	0	0	100	0	0	0	0	0	0	0	100	0	50	0	100	0	0	0	100	0	0
GCA_012277965.1.faa	0	0	50	0	0	100	0	0	0	0	0	0	0	100	0	50	0	100	0	0	0	100	0	0
GCA_012277795.1.faa	0	0	50	0	0	100	0	0	0	0	0	0	0	100	0	50	0	100	0	0	0	100	0	0
GCA_012277805.1.faa	0	0	0	0	0	100	0	0	0	0	0	0	0	100	0	50	0	100	0	0	0	100	0	0
GCA_012277685.1.faa	0	0	50	0	0	100	0	0	0	0	0	0	0	100	0	50	0	100	0	0	0	100	0	0
GCA_012277495.1.faa	0	0	50	0	0	100	0	0	0	0	0	0	0	100	0	50	0	100	0	0	0	100	0	0
GCA_012277635.1.faa	0	0	50	0	0	100	0	0	0	0	0	0	0	100	0	50	0	0	0	0	0	0	0	0
GCA_012277755.1.faa	0	0	50	0	0	100	0	0	0	0	0	0	0	100	0	50	0	0	0	0	100	0	0	0
GCA_012278605.1.faa	0	0	50	0	0	100	0	0	0	0	0	0	0	100	0	50	0	0	0	0	0	0	0	0
GCA_012278575.1.faa	0	0	50	0	0	100	0	0	0	0	0	0	0	100	0	50	0	0	0	0	0	0	0	0
GCA_012277365.1.faa	0	0	50	0	0	100	0	0	0	0	0	0	0	100	0	50	0	0	0	0	0	0	0	0
GCA_012277385.1.faa	0	0	50	0	0	100	0	0	0	0	0	0	0	100	0	50	0	0	0	0	0	0	0	0
GCA_013046865.1.faa	0	0	50	0	0	100	0	0	0	0	0	0	0	100	0	50	0	100	0	100	0	100	0	100
GCA_012277395.1.faa	0	0	50	0	0	100	0	0	0	0	0	0	0	100	0	50	0	100	0	0	0	100	0	0
GCA_012277475.1.faa	0	0	50	0	0	100	0	0	0	0	0	0	0	100	0	50	0	100	0	0	0	100	0	0
GCA_012277355.1.faa	0	0	50	0	0	100	0	0	0	0	0	0	0	100	0	50	0	100	0	0	0	100	0	0
GCA_012278465.1.faa	0	0	50	0	0	100	0	0	0	0	0	0	0	100	0	50	0	100	0	0	0	100	0	0
GCA_012277375.1.faa	0	0	50	0	0	100	0	0	0	0	0	0	0	100	0	50	0	100	0	0	0	100	0	0
GCA_012278495.1.faa	0	0	50	0	0	100	0	0	0	0	0	0	0	100	0	50	0	100	0	0	0	100	0	0
GCA_005861935.1.faa	0	0	50	0	0	100	0	0	0	0	0	0	0	100	0	50	0	100	0	100	0	100	0	100
GCA_009725595.1.faa	0	0	50	0	0	100	0	0	0	0	0	0	0	100	0	50	0	100	0	100	0	100	0	100
GCA_009725625.1.faa	0	0	50	0	0	100	0	0	0	0	0	0	0	100	0	50	0	100	0	100	0	100	0	100
GCA_012278485.1.faa	0	0	50	0	0	100	0	0	0	0	0	0	0	100	0	50	0	100	0	0	0	100	0	100
GCA_012278855.1.faa	0	0	50	0	0	100	0	0	0	0	0	0	0	100	0	50	0	100	0	100	0	100	0	100
GCA_012278165.1.faa	0	0	50	100	0	100	0	0	0	0	0	0	0	100	0	50	0	100	0	100	0	100	0	100
GCA_009725565.1.faa	0	0	50	0	0	100	0	0	0	0	0	0	0	100	0	50	0	100	0	100	0	100	0	100
GCA_009725495.1.faa	0	0	50	0	0	100	0	0	0	0	0	0	0	100	0	50	0	100	0	100	0	100	0	100
GCA_009725665.1.faa	0	0	50	0	0	100	0	0	0	0	0	0	0	100	0	50	0	0	0	100	0	0	0	100
GCA_012278345.1.faa	0	0	50	0	0	100	0	0	0	0	0	0	0	100	0	50	0	100	0	0	0	100	0	100
GCA_012278385.1.faa	0	0	50	0	0	100	0	0	0	0	0	0	0	100	0	50	0	100	0	0	0	100	0	0
GCA_012278455.1.faa	0	0	50	0	0	100	0	0	0	0	0	0	0	100	0	50	0	100	0	0	0	100	0	0
GCA_002442975.1.faa	0	0	0	0	0	100	0	0	0	0	0	0	0	100	0	50	0	100	0	0	0	100	0	100
GCA_012277705.1.faa	0	0	50	0	0	100	0	0	0	0	0	0	0	100	0	50	0	100	0	0	0	100	0	0
GCA_012277835.1.faa	0	0	50	0	0	100	0	0	0	0	0	0	0	100	0	50	0	100	0	100	0	100	0	100
GCA_009725325.1.faa	0	0	50	0	0	100	0	0	0	0	0	0	0	100	0	50	0	100	0	100	0	100	0	100
GCA_009725405.1.faa	0	0	50	0	0	100	0	0	0	0	0	0	0	100	0	50	0	100	0	100	0	100	0	100
GCA_012278505.1.faa	0	0	50	0	0	100	0	0	0	0	0	0	0	100	0	50	0	100	0	0	0	100	0	0
GCA_002896465.1.faa	0	0	50	0	0	100	0	0	0	0	0	0	0	100	0	50	0	0	0	100	0	0	0	100
GCA_001456215.1.faa	0	0	0	0	0	100	0	0	0	0	0	0	0	100	0	50	0	0	0	0	0	0	0	100
GCA_002105325.1.faa	0	0	50	0	0	100	0	0	0	0	0	0	0	100	0	50	0	0	0	100	0	0	0	100
GCA_012278175.1.faa	0	0	50	0	0	100	0	0	0	0	0	0	0	100	0	50	0	100	0	100	0	100	0	100
GCA_012278225.1.faa	0	0	50	0	0	100	0	0	0	0	0	0	0	100	0	50	0	100	0	100	0	100	0	100
GCA_012278275.1.faa	0	0	50	0	0	100	0	0	0	0	0	0	0	100	0	50	0	100	0	100	0	100	0	100
GCA_012278795.1.faa	0	0	50	0	0	100	0	0	0	0	0	0	0	100	0	50	0	100	0	100	0	100	0	100
GCA_009725415.1.faa	0	0	50	0	0	100	0	0	0	0	0	0	0	100	0	50	0	100	0	100	0	100	0	100
GCA_009725465.1.faa	0	0	50	0	0	100	0	0	0	0	0	0	0	100	0	50	0	100	0	100	0	100	0	100
GCA_009725355.1.faa	0	0	50	0	0	100	0	0	0	0	0	0	0	100	0	50	0	100	0	100	0	100	0	100
GCA_009725385.1.faa	0	0	50	0	0	100	0	0	0	0	0	0	0	100	0	50	0	100	0	100	0	100	0	100
GCA_005861285.1.faa	0	0	50	0	0	100	0	0	0	0	0	0	0	100	0	50	0	100	0	100	0	100	0	100
GCA_005861295.1.faa	0	0	50	0	0	100	0	0	0	0	0	0	0	100	0	50	0	100	0	100	0	100	0	100
GCA_005861825.1.faa	0	0	50	0	0	100	0	0	0	0	0	0	0	100	0	50	0	100	0	100	0	100	0	100
GCA_009725905.1.faa	0	0	0	0	0	100	0	0	0	0	0	0	0	100	0	50	0	100	0	0	0	100	0	100
GCA_009725305.1.faa	0	0	50	0	0	100	0	0	0	0	0	0	0	100	0	50	0	100	0	100	0	100	0	100
GCA_009725915.1.faa	0	0	50	0	0	100	0	0	0	0	0	0	0	100	0	50	0	100	0	100	0	100	0	100
GCA_009725345.1.faa	0	0	50	0	0	100	0	0	0	0	0	0	0	100	0	50	0	100	0	100	0	100	0	100
GCA_009725435.1.faa	0	0	50	0	0	100	0	0	0	0	0	0	0	100	0	50	0	100	0	100	0	100	0	100
GCA_009684655.1.faa	0	0	50	0	0	100	0	0	0	0	0	0	0	100	0	50	0	100	0	100	0	100	0	100
GCA_003052335.1.faa	0	0	50	0	0	100	0	0	0	0	0	0	0	100	0	50	0	0	0	100	0	0	0	100
GCA_003052445.1.faa	0	0	50	0	0	100	0	0	0	0	0	0	0	100	0	50	0	0	0	100	0	0	0	100
GCA_003052325.1.faa	0	0	50	0	0	100	0	0	0	0	0	0	0	100	0	50	0	0	0	100	0	0	0	100
GCA_009731595.1.faa	0	0	0	0	0	100	0	0	0	0	0	0	0	100	0	50	0	0	0	0	0	0	0	0
GCA_002407225.1.faa	0	0	50	0	0	100	0	0	0	0	0	0	0	100	0	50	0	0	0	100	0	0	0	100
GCA_002307435.1.faa	0	0	50	100	0	100	0	0	0	0	0	0	0	100	0	50	0	0	0	100	0	0	0	100
GCA_002723755.1.faa	0	0	0	100	0	100	0	0	0	0	0	0	0	100	0	50	0	0	0	0	0	0	0	100
GCA_002723775.1.faa	0	0	50	100	0	100	0	0	0	0	0	0	0	100	0	50	0	0	0	100	0	0	0	100
ZF7406.faa	0	0	0	0	0	100	0	0	0	0	0	0	0	100	0	50	0	0	0	0	0	0	0	100
GCA_001049575.1.faa	0	100	50	100	0	100	0	0	0	0	0	0	0	100	0	50	0	0	0	100	0	0	0	100
GCA_002900905.1.faa	0	0	50	0	0	100	0	100	0	0	0	0	0	100	0	50	0	0	0	100	0	100	0	0
GCA_001049715.1.faa	0	0	50	0	0	100	0	100	0	0	0	0	0	100	0	50	0	0	0	100	0	100	0	0
* The values represent the screen result (blast score ratio) of each resistance genes in 332 strains. "0" : percentage of identical <50% or coverage <60%; "50" : percentage of identical >50% & percentage of identical <75% & coverage >60%; "0" : percentage of identical >75% & coverage >60%. All blast results with e-value cutoff < 1e-6.

## Sheet: Table S4
Detailed information of pan-blast-screen-results
GCA_num	A2672	A1786	A2647	A2648	A2665	A2687	A2706	A2734	A2746	A2705	A2686	A2679	A2671	A2675	A2677	A2515	A2804	A3044	A2981	A3002	A2878	A2928	A2940	A2943	A2903	A2905	A2768	A2821	A2892	A2896	A2767	A2851	A2523	A2910	A2885	A2828	A2562	A2837	A2838	A2354	A2830	A2884	A2849	A2883	A2845	A2860	A2743	A2842	A2729
GCA_001049575.1	0	0	0	0	0	0	0	0	0	0	0	0	0	0	0	1	0	0	0	0	1	1	0	0	0	0	0	0	0	0	0	0	1	0	0	1	1	0	0	0	0	1	1	1	1	1	1	1	1
GCA_001049715.1	0	1	0	0	1	0	0	0	0	0	0	0	0	0	0	0	0	0	0	0	0	0	0	0	0	0	0	0	0	0	0	0	1	0	0	0	0	0	0	0	0	0	0	0	0	0	0	0	0
GCA_002900905.1	0	1	0	0	1	0	0	0	0	0	0	0	0	0	0	0	0	0	0	0	0	0	0	0	0	0	0	0	0	0	0	0	1	0	0	0	0	0	0	0	0	0	0	0	0	0	0	0	0
GCA_003052325.1	1	1	1	1	0	1	0	1	1	1	1	0	1	1	1	0	0	0	0	0	1	0	0	0	1	1	0	0	0	0	0	1	0	0	0	0	0	0	0	0	0	1	1	1	1	1	1	1	1
GCA_003052335.1	1	1	1	1	0	1	0	1	1	1	1	0	1	1	1	0	0	0	0	0	1	0	0	0	1	1	0	0	0	0	0	1	0	0	0	0	0	0	0	0	0	1	1	1	1	1	1	1	1
GCA_003052445.1	1	1	1	1	0	1	0	1	1	1	1	0	1	1	1	0	0	0	0	0	1	0	0	0	1	1	0	0	0	0	0	1	0	0	0	0	0	0	0	0	0	1	1	1	1	1	1	1	1
GCA_009731595.1	0	0	0	0	0	0	0	0	0	0	0	0	1	0	0	0	0	0	0	0	0	0	1	0	0	1	0	0	0	0	0	0	1	1	0	1	1	1	1	1	1	0	1	0	1	1	1	1	1
GCA_002307435.1	1	1	1	1	0	0	0	1	1	1	1	1	1	1	1	1	0	0	0	0	1	0	0	0	1	1	0	1	0	0	1	1	0	1	0	1	1	1	1	1	1	0	0	0	0	0	0	0	0
GCA_002407225.1	1	1	1	1	0	0	0	1	1	1	1	1	1	1	1	1	0	0	0	0	1	0	0	0	1	1	0	1	0	0	1	1	0	1	0	1	1	1	1	1	1	0	0	0	0	0	0	0	0
GCA_002723755.1	1	1	1	1	0	0	0	1	1	1	1	1	1	1	1	1	0	0	0	0	1	0	0	0	1	1	0	1	0	0	1	1	0	1	0	1	1	1	1	1	1	0	0	0	0	0	0	0	0
GCA_002723775.1	1	1	1	1	0	0	0	1	1	1	1	1	1	1	1	1	0	0	0	0	1	0	0	0	1	1	0	1	0	0	1	1	0	1	0	1	1	1	1	1	1	0	0	0	0	0	0	0	0
ZF7406	0	1	0	0	0	0	0	0	0	0	0	0	0	0	0	1	0	0	0	0	0	0	0	0	0	1	0	0	0	0	0	0	0	1	0	1	1	1	1	1	1	0	0	0	0	0	0	0	0
GCA_009696775.1	1	0	0	1	1	1	1	1	0	1	1	1	1	1	1	0	1	0	0	0	0	0	1	1	0	1	0	0	0	1	0	0	0	0	0	0	0	0	0	0	0	0	0	0	0	0	0	0	0
GCA_009725965.1	0	1	1	1	1	1	1	1	1	1	1	1	1	1	1	1	1	0	0	0	1	1	1	1	1	1	1	1	1	1	1	1	1	1	1	1	1	1	1	1	1	1	1	1	1	1	1	1	1
GCA_009725225.1	0	1	1	1	1	1	1	1	1	1	1	1	1	1	1	1	1	0	0	0	1	1	1	1	1	1	1	1	1	1	1	1	1	1	1	1	1	1	1	1	1	1	1	1	1	1	1	1	1
GCA_009725265.1	0	1	1	1	1	1	1	1	1	1	1	1	1	1	1	1	1	0	0	0	1	1	1	1	1	1	1	1	1	1	1	1	1	1	1	1	1	1	1	1	1	1	1	1	1	1	1	1	1
GCA_009725285.1	0	1	1	1	1	1	1	1	1	1	1	1	1	1	1	1	1	0	0	0	1	1	1	1	1	1	1	1	1	1	1	1	1	1	1	1	1	1	1	1	1	1	1	1	1	1	1	1	1
GCA_009725945.1	0	1	1	1	1	1	1	1	1	1	1	1	1	1	1	1	1	0	0	0	1	1	1	1	1	1	1	1	1	1	1	1	1	1	1	1	1	1	1	1	1	1	1	1	1	1	1	1	1
GCA_009873745.1	0	1	1	1	1	1	1	1	1	1	1	1	1	1	1	1	1	0	0	0	1	1	1	1	1	1	1	1	1	1	1	1	1	1	1	1	1	1	1	1	1	1	1	1	1	1	1	1	1
GCA_009873755.1	0	1	1	1	1	1	1	1	1	1	1	1	1	1	1	1	1	0	0	0	1	1	1	1	1	1	1	1	1	1	1	1	1	1	1	1	1	1	1	1	1	1	1	1	1	1	1	1	1
GCA_009873795.1	0	1	1	1	1	1	1	1	1	1	1	1	1	1	1	1	1	0	0	0	1	1	1	1	1	1	1	1	1	1	1	1	1	1	1	1	1	1	1	1	1	1	1	1	1	1	1	1	1
GCA_009874655.1	0	1	1	1	1	1	1	1	1	1	1	1	1	1	1	1	1	0	0	0	1	1	1	1	1	1	1	1	1	1	1	1	1	1	1	1	1	1	1	1	1	1	1	1	1	1	1	1	1
GCA_009914455.1	0	1	1	1	1	1	1	1	1	1	1	1	1	1	1	1	1	0	0	0	1	1	1	1	1	1	1	1	1	1	1	1	1	1	1	1	1	1	1	1	1	1	1	1	1	1	1	1	1
GCA_001880265.1	1	1	1	1	0	0	0	0	0	0	0	0	0	0	0	0	1	0	0	0	0	0	0	0	0	0	0	0	0	0	0	0	0	1	1	1	0	1	1	1	1	0	0	0	0	0	0	0	0
GCA_012278075.1	0	0	0	0	0	0	0	0	0	0	0	0	0	0	0	0	0	0	0	0	0	0	0	0	0	0	0	0	0	0	0	0	0	0	0	0	0	0	0	0	0	1	1	1	1	1	1	1	1
GCA_012278265.1	0	0	0	0	0	0	0	0	0	0	0	0	0	0	0	0	0	0	0	0	0	0	0	0	0	0	1	0	0	0	0	0	0	1	1	1	1	1	1	1	1	0	0	0	0	0	0	0	0
GCA_012277665.1	0	0	0	0	0	0	0	0	0	0	0	0	0	0	0	0	0	0	0	0	0	0	0	0	0	0	0	0	0	0	0	0	0	0	0	0	0	0	0	0	0	1	1	1	1	1	1	1	1
GCA_012278645.1	0	0	0	0	0	0	0	0	0	0	0	0	0	0	0	0	0	0	0	0	0	0	0	0	0	0	0	0	0	0	0	0	0	0	0	0	0	0	0	0	0	1	1	1	1	1	1	1	1
GCA_009725505.1	1	1	1	1	1	1	1	1	1	1	1	1	1	1	1	1	1	1	1	1	1	1	1	1	1	1	1	1	1	1	1	1	1	1	1	1	1	1	1	1	1	0	0	0	0	0	0	0	0
GCA_012278085.1	0	0	0	0	0	0	0	0	0	0	0	0	0	0	0	0	0	0	0	0	0	0	0	0	0	0	0	0	0	0	0	0	1	1	1	1	1	1	1	1	1	0	0	0	0	0	0	0	0
GCA_012278135.1	0	0	0	0	0	0	0	0	0	0	0	0	0	0	0	0	0	0	0	0	0	0	0	0	0	0	0	0	0	0	0	0	1	1	1	1	1	1	1	1	1	0	0	0	0	0	0	0	0
GCA_012277955.1	0	0	0	0	0	0	0	0	0	0	0	0	0	0	0	0	0	0	0	0	0	0	0	0	0	0	0	0	0	0	0	0	1	1	1	1	1	1	1	1	1	0	0	0	0	0	0	0	0
GCA_012278765.1	0	0	0	0	0	0	0	0	0	0	0	0	0	0	0	0	0	0	0	0	0	0	0	0	0	0	0	0	0	0	0	0	1	1	1	1	1	1	1	1	1	0	0	0	0	0	0	0	0
GCA_012277605.1	0	0	0	0	0	0	0	0	0	0	0	0	0	0	0	0	0	0	0	0	0	0	0	0	0	0	0	0	0	0	0	0	1	1	1	1	1	1	1	1	1	0	0	0	0	0	0	0	0
GCA_012278215.1	0	0	0	0	0	0	0	0	0	0	0	0	0	0	0	0	0	0	0	0	0	0	0	0	0	0	0	0	0	0	0	0	1	1	1	1	1	1	1	1	1	1	1	1	1	1	1	1	1
GCA_006158985.1	1	1	1	1	1	1	1	1	1	1	1	1	1	1	1	1	1	1	1	1	1	1	1	1	1	1	1	1	1	1	1	1	0	1	0	0	0	0	0	0	0	0	0	0	0	0	0	0	0
GCA_012277865.1	0	0	0	0	0	0	0	0	0	0	0	0	0	0	0	0	0	0	0	0	0	0	0	0	0	0	1	0	0	0	0	0	0	0	0	0	0	0	0	0	0	0	0	0	0	0	0	0	0
B3-1	0	1	0	0	0	0	0	0	0	0	0	0	0	0	0	1	1	1	0	1	0	0	0	0	0	0	0	0	0	0	0	0	1	1	0	1	1	1	1	1	1	0	0	0	0	0	0	0	0
GCA_012278875.1	0	0	0	0	0	0	0	0	0	0	0	0	0	0	0	0	0	0	0	0	0	0	0	0	0	0	0	0	0	0	0	0	1	1	1	1	1	1	1	1	1	0	0	0	0	0	0	0	0
GCA_009873735.1	1	1	1	1	1	1	1	1	1	1	1	1	1	1	1	1	1	0	0	0	1	1	1	1	1	1	0	1	1	1	1	1	1	1	1	1	1	1	1	1	1	0	0	0	0	0	0	0	0
GCA_009874635.1	1	1	1	1	1	1	1	1	1	1	1	1	1	1	1	1	1	0	1	1	1	1	1	1	1	1	1	1	1	1	1	1	1	1	1	1	1	1	1	1	1	0	0	0	0	0	0	0	0
GCA_009874685.1	1	1	1	1	1	1	1	1	1	1	1	1	1	1	1	1	1	0	0	0	1	1	1	1	1	1	1	1	1	1	1	1	1	1	1	1	1	1	1	1	1	0	0	0	0	0	0	0	0
GCA_009873815.1	1	1	1	1	1	1	1	1	1	1	1	1	1	1	1	1	1	0	1	1	1	1	1	1	1	1	1	1	1	1	1	1	1	1	1	1	1	1	1	1	1	0	0	0	0	0	0	0	0
GCA_009873845.1	1	1	1	1	1	1	1	1	1	1	1	1	1	1	1	1	1	0	1	1	1	1	1	1	1	1	1	1	1	1	1	1	1	1	1	1	1	1	1	1	1	0	0	0	0	0	0	0	0
GCA_009873875.1	1	1	1	1	1	1	1	1	1	1	1	1	1	1	1	1	1	0	1	1	1	1	1	1	1	1	1	1	1	1	1	1	1	1	1	1	1	1	1	1	1	0	0	0	0	0	0	0	0
GCA_009874675.1	1	1	1	1	1	1	1	1	1	1	1	1	1	1	1	1	1	0	1	1	1	1	1	1	1	1	1	1	1	1	1	1	1	1	1	1	1	1	1	1	1	0	0	0	0	0	0	0	0
GCA_009874725.1	1	1	1	1	1	1	1	1	1	1	1	1	1	1	1	1	1	0	1	1	1	1	1	1	1	1	1	1	1	1	1	1	1	1	1	1	1	1	1	1	1	0	0	0	0	0	0	0	0
GCA_012277555.1	0	0	0	0	0	0	0	0	0	0	0	0	0	0	0	0	0	0	0	0	0	0	0	0	0	0	0	0	0	0	0	0	0	0	0	0	0	0	0	0	0	1	1	1	1	1	1	1	1
GCA_012278585.1	0	0	0	0	0	0	0	0	0	0	0	0	0	0	0	0	0	0	0	0	0	0	0	0	0	0	0	0	0	0	0	0	0	0	0	0	0	0	0	0	0	1	1	1	0	1	1	1	1
GCA_012277775.1	0	0	0	0	0	0	0	0	0	0	0	0	0	0	0	0	0	0	0	0	0	0	0	0	0	0	0	0	0	0	0	0	1	1	1	1	1	1	1	1	1	0	0	0	0	0	1	1	1
GCA_012277895.1	0	0	0	0	0	0	0	0	0	0	0	0	0	0	0	0	0	0	0	0	0	0	0	0	0	0	0	0	0	0	0	0	0	0	0	0	0	0	0	0	0	0	0	0	0	0	1	1	1
GCA_012278055.1	0	0	0	0	0	0	0	0	0	0	0	0	0	0	0	0	0	0	0	0	0	0	0	0	0	0	0	0	0	0	0	0	1	1	1	1	1	1	1	1	1	1	1	1	1	1	1	1	1
GCA_012278755.1	0	0	0	0	0	0	0	0	0	0	0	0	0	0	0	0	0	0	0	0	0	0	0	0	0	0	0	0	0	0	0	0	1	1	0	1	1	1	1	1	1	1	1	1	1	1	1	1	1
GCA_009725485.1	1	1	1	1	1	1	1	1	1	1	1	1	1	1	1	1	1	0	1	1	1	1	1	1	1	1	1	1	1	1	1	1	0	0	0	0	0	0	0	0	0	1	1	1	1	1	1	1	1
GCA_005861375.1	1	1	1	1	1	1	1	1	1	1	1	1	1	1	1	1	1	1	1	1	1	1	1	1	1	1	1	1	1	1	1	1	0	0	0	0	0	0	0	0	0	1	1	1	1	1	1	1	1
GCA_009725585.1	1	1	1	1	1	1	1	1	1	1	1	1	1	1	1	1	1	1	1	1	1	1	1	1	1	1	1	1	1	1	1	1	0	0	0	0	0	0	0	0	0	1	1	1	1	1	1	1	1
GCA_012277575.1	0	0	0	0	0	0	0	0	0	0	0	0	0	0	0	0	0	0	0	0	0	0	0	0	0	0	0	0	0	0	0	0	0	0	0	0	0	0	0	0	0	1	1	1	1	1	1	1	1
GCA_009725545.1	1	1	1	1	0	1	1	1	1	1	1	1	1	1	1	1	1	1	1	1	1	1	1	1	1	1	1	1	1	1	1	1	1	1	1	1	1	1	1	1	1	0	0	0	0	0	1	1	1
GCA_005861995.1	1	1	1	1	1	1	1	1	1	1	1	1	1	1	1	1	1	1	1	1	1	1	1	1	1	1	1	1	1	1	1	1	0	0	0	0	0	0	0	0	0	1	1	1	1	1	1	1	1
GCA_012278255.1	0	0	0	0	0	0	0	0	0	0	0	0	0	0	0	0	0	0	0	0	0	0	0	0	0	0	0	0	0	0	0	0	0	0	0	0	0	0	0	0	0	1	1	1	1	1	1	1	1
GCA_012278315.1	0	0	0	0	0	0	0	0	0	0	0	0	0	0	0	0	0	0	0	0	0	0	0	0	0	0	0	0	0	0	0	0	0	0	0	0	0	0	0	0	0	1	1	1	1	1	1	1	1
GCA_012278335.1	0	0	0	0	0	0	0	0	0	0	0	0	0	0	0	0	0	0	0	0	0	0	0	0	0	0	0	0	0	0	0	0	0	0	0	0	0	0	0	0	0	1	1	1	1	1	1	1	1
GCA_012277565.1	0	0	0	0	0	0	0	0	0	0	0	0	0	0	0	0	0	0	0	0	0	0	0	0	0	0	0	0	0	0	0	0	0	0	0	0	1	1	1	1	0	0	0	0	0	0	1	1	0
GCA_012277735.1	0	0	0	0	0	0	0	0	0	0	0	0	0	0	0	0	0	0	0	0	0	0	0	0	0	0	0	0	0	0	0	0	0	0	1	1	1	1	1	1	1	0	0	0	0	0	1	1	0
GCA_012278395.1	0	0	0	0	0	0	0	0	0	0	0	0	0	0	0	0	0	0	0	0	0	0	0	0	0	0	0	0	0	0	0	0	0	0	0	0	0	0	0	0	0	1	1	1	1	1	1	1	1
BD21101	0	1	1	0	0	0	0	0	0	0	0	0	0	0	0	1	1	1	0	0	0	0	0	0	0	0	0	0	0	0	0	0	1	0	0	0	1	0	0	1	0	1	1	1	1	1	1	1	1
GCA_009883675.1	1	1	1	1	1	1	1	1	1	1	1	1	1	1	1	1	1	1	0	0	1	1	1	1	1	0	1	1	1	1	1	0	1	1	1	1	1	1	1	1	1	0	0	0	0	0	1	1	1
GCA_012277845.1	0	0	0	0	0	0	0	0	0	0	0	0	0	0	0	0	0	0	0	0	0	0	0	0	0	0	1	0	0	0	0	0	1	1	1	1	1	1	1	1	1	0	0	0	0	0	1	1	1
GCA_012278155.1	0	0	0	0	0	0	0	0	0	0	0	0	0	0	0	0	0	0	0	0	0	0	0	0	0	0	0	0	0	0	0	0	1	1	1	1	1	1	1	1	1	0	0	0	0	0	1	1	1
GCA_013046885.1	0	0	0	0	0	0	0	0	0	0	0	0	0	0	0	0	0	0	0	0	0	0	0	0	0	0	0	0	0	0	0	0	0	0	0	0	0	0	0	0	0	0	0	0	0	0	1	1	1
GCA_005861525.1	1	1	1	1	1	1	1	1	1	1	1	1	1	1	1	1	1	1	1	1	1	1	1	1	1	1	1	1	1	1	1	1	1	1	1	1	1	1	1	1	1	0	0	0	0	0	0	1	1
GCA_005862085.1	1	1	1	1	1	1	1	1	1	1	1	1	1	1	1	1	1	1	1	1	1	1	1	1	1	1	1	1	1	1	1	1	1	1	1	1	1	1	1	1	1	0	0	0	0	0	0	1	1
GCA_012278775.1	0	0	0	0	0	0	0	0	0	0	0	0	0	0	0	0	0	0	0	0	0	0	0	0	0	0	1	0	0	0	0	0	1	1	1	1	1	1	1	1	1	0	0	0	0	0	1	1	1
GCA_012278065.1	0	0	0	0	0	0	0	0	0	0	0	0	0	0	0	0	0	0	0	0	0	0	0	0	0	0	0	0	0	0	0	0	1	1	1	1	1	1	1	0	1	0	0	0	0	0	1	1	1
GCA_012278785.1	0	0	0	0	0	0	0	0	0	0	0	0	0	0	0	0	0	0	0	0	0	0	0	0	0	0	0	0	0	0	0	0	1	1	1	1	1	1	1	1	1	0	0	0	0	0	1	1	1
GCA_000737615.1	0	0	0	0	0	0	0	0	0	0	0	0	0	0	0	0	0	1	0	0	0	0	0	0	0	0	0	0	0	0	0	0	0	0	0	0	0	0	0	0	0	0	0	0	0	0	0	0	0
GCA_012278375.1	0	0	0	0	0	0	0	0	0	0	0	0	0	0	0	0	0	0	0	0	0	0	0	0	0	0	0	0	0	0	0	0	0	0	0	0	0	0	0	0	0	0	0	0	0	0	0	0	0
GCA_012278005.1	0	0	0	0	0	0	0	0	0	0	0	0	0	0	0	0	0	0	0	0	0	0	0	0	0	0	0	0	0	0	0	0	0	0	0	0	0	0	0	0	0	0	0	0	0	0	0	0	0
GCA_008121315.1	1	1	1	1	1	1	1	1	1	1	1	1	1	1	1	1	1	1	1	1	1	1	1	1	1	1	1	1	1	1	1	1	0	0	0	0	0	0	0	0	0	0	0	0	0	0	0	0	0
GCA_009725635.1	1	1	1	1	1	1	1	1	1	1	1	1	1	1	1	1	1	1	1	1	1	1	1	1	1	1	1	1	1	1	1	1	0	0	0	0	0	0	0	0	0	0	0	0	0	0	0	0	0
GCA_009883695.1	1	1	1	1	1	1	1	1	0	1	1	1	1	1	1	1	1	1	1	1	1	1	1	1	1	1	0	1	1	1	1	0	0	0	0	0	0	0	0	0	0	0	0	0	0	0	0	0	0
GCA_012277655.1	0	0	0	0	0	0	0	0	0	0	0	0	0	0	0	0	0	0	0	0	0	0	0	0	0	0	0	0	0	0	0	0	0	0	0	0	0	0	0	0	0	0	0	0	0	0	0	0	0
GCA_012277455.1	0	0	0	0	0	0	0	0	0	0	0	0	0	0	0	0	0	0	0	0	0	0	0	0	0	0	0	0	0	0	0	0	0	0	0	0	0	0	0	0	0	0	0	0	0	0	0	0	0
GCA_012277485.1	0	0	0	0	0	0	0	0	0	0	0	0	0	0	0	0	0	0	0	0	0	0	0	0	0	0	0	0	0	0	0	0	0	0	0	0	0	0	0	0	0	0	0	0	0	0	0	0	0
GCA_012277935.1	0	0	0	0	0	0	0	0	0	0	0	0	0	0	0	0	0	0	0	0	0	0	0	0	0	0	0	0	0	0	0	0	0	0	0	0	0	0	0	0	0	0	0	0	0	0	0	0	0
GCA_012278465.1	0	0	0	0	0	0	0	0	0	0	0	0	0	0	0	0	0	0	0	0	0	0	0	0	0	0	0	0	0	0	0	0	0	0	0	0	0	0	0	0	0	0	0	0	0	0	0	0	0
GCA_012277355.1	0	0	0	0	0	0	0	0	0	0	0	0	0	0	0	0	0	0	0	0	0	0	0	0	0	0	0	0	0	0	0	0	0	0	0	0	0	0	0	0	0	0	0	0	0	0	0	0	0
GCA_012277375.1	0	0	0	0	0	0	0	0	0	0	0	0	0	0	0	0	0	0	0	0	0	0	0	0	0	0	0	0	0	0	0	0	0	0	0	0	0	0	0	0	0	0	0	0	0	0	0	0	0
GCA_012278495.1	0	0	0	0	0	0	0	0	0	0	0	0	0	0	0	0	0	0	0	0	0	0	0	0	0	0	0	0	0	0	0	0	0	0	0	0	0	0	0	0	0	0	0	0	0	0	0	0	0
GCA_013046865.1	0	0	0	0	0	0	0	0	0	0	0	0	0	0	0	0	0	0	0	0	0	0	0	0	0	0	0	0	0	0	0	0	0	0	0	0	0	0	0	0	0	0	0	0	0	0	0	0	0
GCA_012277395.1	0	0	0	0	0	0	0	0	0	0	0	0	0	0	0	0	0	0	0	0	0	0	0	0	0	0	0	0	0	0	0	0	0	0	0	0	0	0	0	0	0	0	0	0	0	0	0	0	0
GCA_012277475.1	0	0	0	0	0	0	0	0	0	0	0	0	0	0	0	0	0	0	0	0	0	0	0	0	0	0	0	0	0	0	0	0	0	0	0	0	0	0	0	0	0	0	0	0	0	0	0	0	0
GCA_012277755.1	0	0	0	0	0	0	0	0	0	0	0	0	0	0	0	0	0	0	0	0	0	0	0	0	0	0	0	0	0	0	0	0	0	0	0	0	0	0	0	0	0	0	1	0	0	0	0	0	1
GCA_012278605.1	0	0	0	0	0	0	0	0	0	0	0	0	0	0	0	0	0	0	0	0	0	0	0	0	0	0	0	0	0	0	0	0	0	0	0	0	0	0	0	0	0	0	0	0	0	0	0	0	0
GCA_012278575.1	0	0	0	0	0	0	0	0	0	0	0	0	0	0	0	0	0	0	0	0	0	0	0	0	0	0	1	0	0	0	0	0	0	0	0	0	0	0	0	0	0	0	0	0	0	0	0	0	0
GCA_012277365.1	0	0	0	0	0	0	0	0	0	0	0	0	0	0	0	0	0	0	0	0	0	0	0	0	0	0	0	0	0	0	0	0	0	0	0	0	0	0	0	0	0	0	0	0	0	0	0	0	0
GCA_012277385.1	0	0	0	0	0	0	0	0	0	0	0	0	0	0	0	0	0	0	0	0	0	0	0	0	0	0	0	0	0	0	0	0	0	0	0	0	0	0	0	0	0	0	0	0	0	0	0	0	0
GCA_012277685.1	0	0	0	0	0	0	0	0	0	0	0	0	0	0	0	0	0	0	0	0	0	0	0	0	0	0	0	0	0	0	0	0	0	0	0	0	0	0	0	0	0	0	0	0	0	0	0	0	0
GCA_012277495.1	0	0	0	0	0	0	0	0	0	0	0	0	0	0	0	0	0	0	0	0	0	0	0	0	0	0	0	0	0	0	0	0	0	0	0	0	0	0	0	0	0	0	0	0	0	0	0	0	0
GCA_012277635.1	0	0	0	0	0	0	0	0	0	0	0	0	0	0	0	0	0	0	0	0	0	0	0	0	0	0	0	0	0	0	0	0	0	0	0	1	0	0	0	0	0	0	0	0	0	0	0	0	0
GCA_012278635.1	0	0	0	0	0	0	0	0	0	0	0	0	0	0	0	0	0	0	0	0	0	0	0	0	0	0	1	0	0	0	0	0	1	1	1	1	1	1	1	1	1	0	0	0	0	0	0	0	0
GCA_012277965.1	0	0	0	0	0	0	0	0	0	0	0	0	0	0	0	0	0	0	0	0	0	0	0	0	0	0	1	0	0	0	0	0	0	0	0	0	0	0	0	0	0	0	0	0	0	0	0	0	0
GCA_012277795.1	0	0	0	0	0	0	0	0	0	0	0	0	0	0	0	0	0	0	0	0	0	0	0	0	0	0	1	0	0	0	0	0	0	0	0	0	0	0	0	0	0	0	0	0	0	0	0	0	0
GCA_012277805.1	0	0	0	0	0	0	0	0	0	0	0	0	0	0	0	0	0	0	0	0	0	0	0	0	0	0	0	0	0	0	0	0	0	0	0	0	0	0	0	0	0	0	0	0	0	0	0	0	0
GCA_005861575.1	1	1	1	1	1	1	1	1	1	1	1	1	1	1	1	1	1	1	1	1	1	1	1	1	1	1	1	1	1	1	1	0	0	0	0	0	0	0	0	0	0	0	0	0	0	0	0	0	0
GCA_012277915.1	0	0	0	0	0	0	0	0	0	0	0	0	0	0	0	0	0	0	0	0	0	0	0	0	0	0	0	0	0	0	0	0	0	0	0	0	0	0	0	0	0	0	0	0	0	0	0	0	0
GCA_012278695.1	0	0	0	0	0	0	0	0	0	0	0	0	0	0	0	0	0	0	0	0	0	0	0	0	0	0	0	0	0	0	0	0	0	0	0	0	0	0	0	0	0	0	0	0	0	0	0	0	0
GCA_012277975.1	0	0	0	0	0	0	0	0	0	0	0	0	0	0	0	0	0	0	0	0	0	0	0	0	0	0	0	0	0	0	0	0	0	0	0	0	0	0	0	0	0	0	0	0	0	0	0	0	0
GCA_012277505.1	0	0	0	0	0	0	0	0	0	0	0	0	0	0	0	0	0	0	0	0	0	0	0	0	0	0	0	0	0	0	0	0	0	0	0	0	0	0	0	0	0	0	0	0	0	0	0	0	0
GCA_012278035.1	0	0	0	0	0	0	0	0	0	0	0	0	0	0	0	0	0	0	0	0	0	0	0	0	0	0	0	0	0	0	0	0	0	0	0	0	0	0	0	0	0	0	0	0	0	0	0	0	0
GCA_009725565.1	1	1	1	1	1	1	1	1	1	1	1	1	1	1	1	1	1	1	1	1	1	1	1	1	1	1	1	1	1	1	1	1	0	0	0	0	0	0	0	0	0	0	0	0	0	0	0	0	0
GCA_009725495.1	1	1	1	1	1	1	1	1	1	1	1	1	1	1	1	1	1	1	1	1	1	1	1	1	1	1	1	1	1	1	1	1	0	0	0	0	0	0	0	0	0	0	0	0	0	0	0	0	0
GCA_009725665.1	1	1	1	1	1	1	1	1	1	1	1	1	1	1	1	1	1	0	1	1	1	1	1	1	1	1	1	1	1	1	1	1	0	0	0	0	0	0	0	0	0	0	0	0	0	0	0	0	0
GCA_012278165.1	0	0	0	0	0	0	0	0	0	0	0	0	0	0	0	0	0	0	0	0	0	0	0	0	0	0	0	0	0	0	0	0	0	0	0	0	0	0	0	0	0	0	0	0	0	0	0	0	0
GCA_012278485.1	0	0	0	0	0	0	0	0	0	0	0	0	0	0	0	0	0	0	0	0	0	0	0	0	0	0	1	0	0	0	0	0	0	0	0	0	0	0	0	0	0	0	0	0	0	0	0	0	0
GCA_012278855.1	0	0	0	0	0	0	0	0	0	0	0	0	0	0	0	0	0	0	0	0	0	0	0	0	0	0	0	1	0	0	0	0	0	0	0	0	0	0	0	0	0	0	0	0	0	0	0	0	0
GCA_005861935.1	1	1	1	1	1	1	1	1	1	1	1	1	1	1	1	1	1	1	1	1	1	1	1	1	1	1	1	1	1	1	1	1	0	0	0	0	0	0	0	0	0	0	0	0	0	0	0	0	0
GCA_009725595.1	1	1	1	1	1	1	1	1	1	1	1	1	1	1	1	1	1	1	1	1	1	1	1	1	1	1	1	1	1	1	1	1	0	0	0	0	0	0	0	0	0	0	0	0	0	0	0	0	0
GCA_009725625.1	1	1	1	1	1	1	1	1	1	1	1	1	1	1	1	1	1	1	1	1	1	1	1	1	1	1	1	1	1	1	1	1	0	0	0	0	0	0	0	0	0	0	1	1	1	1	1	1	1
GCA_002442975.1	1	1	1	1	1	1	1	1	1	1	0	1	1	1	1	1	1	1	0	0	1	1	1	1	1	1	0	0	1	1	1	1	0	0	0	0	0	0	0	0	0	0	0	0	0	0	0	0	0
GCA_012278455.1	0	0	0	0	0	0	0	0	0	0	0	0	0	0	0	0	0	0	0	0	0	0	0	0	0	0	0	0	0	0	0	0	0	0	0	0	0	0	0	1	0	0	0	0	0	0	0	0	0
GCA_012278345.1	0	0	0	0	0	0	0	0	0	0	0	0	0	0	0	0	0	0	0	0	0	0	0	0	0	0	0	0	0	0	0	0	0	0	0	0	0	0	0	1	0	0	0	0	0	0	0	0	0
GCA_012278385.1	0	0	0	0	0	0	0	0	0	0	0	0	0	0	0	0	0	0	0	0	0	0	0	0	0	0	0	0	0	0	0	0	0	0	0	0	0	0	0	1	0	0	0	0	0	0	0	0	0
GCA_012277705.1	0	0	0	0	0	0	0	0	0	0	0	0	0	0	0	0	0	0	0	0	0	0	0	0	0	0	0	0	0	0	0	0	0	0	0	0	0	0	0	0	0	0	0	0	0	0	0	0	0
GCA_012277835.1	0	0	0	0	0	0	0	0	0	0	0	0	0	0	0	0	0	0	0	0	0	0	0	0	0	0	1	0	0	0	0	0	0	0	0	0	0	0	0	0	0	0	0	0	0	0	0	0	0
GCA_012278505.1	0	0	0	0	0	0	0	0	0	0	0	0	0	0	0	0	0	0	0	0	0	0	0	0	0	0	0	0	0	0	0	0	0	0	0	0	0	0	0	0	0	0	0	0	0	0	0	0	0
GCA_009725325.1	1	1	1	1	1	1	1	1	1	1	1	1	1	1	1	1	1	1	1	1	1	1	1	1	1	1	1	1	1	1	1	1	0	0	0	0	0	0	0	0	0	0	0	0	0	0	0	0	0
GCA_009725405.1	1	1	1	1	1	1	1	1	1	1	1	1	1	1	1	1	1	1	1	1	1	1	1	1	1	1	1	1	1	1	1	1	0	0	0	0	0	0	0	0	0	0	0	0	0	0	0	0	0
GCA_001456215.1	1	1	0	1	0	0	0	0	0	0	0	0	0	0	0	1	1	0	0	0	0	0	0	0	0	0	0	0	0	0	0	0	0	0	0	0	0	0	0	0	0	0	0	0	0	0	0	0	0
GCA_002105325.1	1	1	1	1	0	0	0	0	0	0	0	0	0	0	0	1	1	0	0	0	0	0	0	0	0	0	0	0	0	0	0	0	0	0	0	0	0	0	0	0	0	0	0	0	0	0	0	0	0
GCA_002896465.1	1	1	1	1	0	0	0	0	0	0	0	0	0	0	0	1	1	0	0	0	0	0	0	0	0	0	0	0	0	0	0	0	0	0	0	0	0	0	0	0	0	0	0	0	0	0	0	0	0
GCA_009725385.1	1	1	1	1	1	1	1	1	1	1	1	1	1	1	1	1	1	1	1	1	1	1	1	1	1	1	1	1	1	1	1	1	0	0	0	0	0	0	0	0	0	0	0	0	0	0	0	0	0
GCA_009725355.1	1	1	1	1	1	1	1	1	1	1	1	1	1	1	1	1	1	1	1	1	1	1	1	1	1	1	1	1	1	1	1	1	0	0	0	0	0	0	0	0	0	0	0	0	0	0	0	0	0
GCA_009725415.1	1	1	1	1	1	1	1	1	1	1	1	1	1	1	1	1	1	1	1	1	1	1	1	1	1	1	1	1	1	1	1	1	0	0	0	0	0	0	0	0	0	0	0	0	0	0	0	0	0
GCA_009725465.1	1	1	1	1	1	1	1	1	1	1	1	1	1	1	1	1	1	1	1	1	1	1	1	1	1	1	1	1	1	1	1	1	0	0	0	0	0	0	0	0	0	0	0	0	0	0	0	0	0
GCA_012278175.1	0	0	0	0	0	0	0	0	0	0	0	0	0	0	0	0	0	0	0	0	0	0	0	0	0	0	0	0	0	0	0	0	0	0	0	0	0	0	0	0	0	0	0	0	0	0	0	0	0
GCA_012278225.1	0	0	0	0	0	0	0	0	0	0	0	0	0	0	0	0	0	0	0	0	0	0	0	0	0	0	0	0	0	0	0	0	0	0	0	0	0	0	0	0	0	0	0	0	0	0	0	0	0
GCA_012278275.1	0	0	0	0	0	0	0	0	0	0	0	0	0	0	0	0	0	0	0	0	0	0	0	0	0	0	0	0	0	0	0	0	0	0	0	0	0	0	0	0	0	0	0	0	0	0	0	0	0
GCA_012278795.1	0	0	0	0	0	0	0	0	0	0	0	0	0	0	0	0	0	0	0	0	0	0	0	0	0	0	0	0	0	0	0	0	0	0	0	0	0	0	0	0	0	0	0	0	0	0	0	0	0
GCA_009725905.1	1	1	1	1	1	1	1	1	1	1	1	1	1	1	1	1	1	1	1	1	1	1	1	1	1	1	1	1	1	1	1	1	0	0	0	0	0	0	0	0	0	0	0	0	0	0	0	0	0
GCA_005861825.1	1	1	1	1	1	1	1	1	1	1	1	1	1	1	1	1	1	1	1	1	1	1	1	1	1	1	1	1	1	1	1	1	0	0	0	0	0	0	0	0	0	0	0	0	0	0	0	0	0
GCA_005861285.1	1	1	1	1	1	1	1	1	1	1	1	1	1	1	1	1	1	1	1	1	1	1	1	1	1	1	1	1	1	1	1	1	0	0	0	0	0	0	0	0	0	0	0	0	0	0	0	0	0
GCA_005861295.1	1	1	1	1	1	1	1	1	1	1	1	1	1	1	1	1	1	1	1	1	1	1	1	1	1	1	1	1	1	1	1	1	0	0	0	0	0	0	0	0	0	0	0	0	0	0	0	0	0
GCA_009725305.1	1	1	1	1	1	1	1	1	1	1	1	1	1	1	1	1	1	1	1	1	1	1	1	1	1	1	0	1	1	1	1	1	0	0	0	0	0	0	0	0	0	0	0	0	0	0	0	0	0
GCA_009725915.1	1	1	1	1	1	1	1	1	1	1	1	1	1	1	1	1	1	1	1	1	1	1	1	1	1	1	1	1	1	1	1	1	0	0	0	0	0	0	0	0	0	0	1	1	1	1	1	1	1
GCA_009725345.1	1	1	1	1	1	1	1	1	1	1	1	1	1	1	1	1	1	1	1	1	1	1	1	1	1	1	1	1	1	1	1	1	0	0	0	0	0	0	0	0	0	0	0	0	0	0	0	0	0
GCA_009725435.1	1	1	1	1	1	1	1	1	1	1	1	1	1	1	1	1	1	1	1	1	1	1	1	1	1	1	1	1	1	1	1	1	0	0	0	0	0	0	0	0	0	0	0	0	0	0	0	0	0
GCA_009684655.1	1	1	1	1	1	1	1	1	1	1	1	1	1	1	1	1	1	1	1	1	1	1	1	1	1	1	1	1	1	1	1	1	0	0	0	0	0	0	0	0	0	0	0	0	0	0	0	0	0
GCA_001049615.1	0	0	0	0	0	0	0	0	0	0	0	0	0	0	0	0	0	0	0	0	0	0	0	0	1	0	0	0	0	0	0	0	0	0	0	0	0	0	0	0	0	1	1	1	1	1	1	1	1
GCA_001049675.1	0	0	0	0	1	0	0	0	0	0	0	0	0	0	0	0	0	0	0	0	0	0	0	0	1	0	0	0	0	0	0	0	0	0	0	1	0	0	0	0	0	1	1	1	1	1	1	1	1
GCA_001049635.1	0	0	0	0	1	0	0	0	0	0	0	0	0	0	0	0	0	0	0	0	0	0	0	0	1	0	0	0	0	0	0	0	0	0	0	1	0	0	0	0	0	1	1	1	1	1	1	1	1
GCA_001049595.1	0	0	0	0	1	0	0	0	0	0	0	0	0	0	0	0	0	0	0	0	0	0	0	0	1	0	0	0	0	0	0	0	0	0	0	1	0	0	0	0	0	1	1	1	1	1	1	1	1
GCA_001049655.1	0	0	0	0	1	0	0	0	0	0	0	0	0	0	0	0	0	0	0	0	0	0	0	0	1	0	0	1	0	0	0	0	0	0	0	1	0	0	0	0	0	1	1	1	1	1	1	1	1
GCA_001049695.1	0	0	0	0	1	0	0	0	0	0	0	0	0	0	0	0	0	0	0	0	0	0	0	0	1	0	0	1	0	0	0	0	0	0	0	1	0	0	0	0	0	1	1	1	1	1	1	1	1
GCA_013394425.1	0	0	1	0	0	0	0	0	0	0	0	0	1	0	0	0	0	0	0	0	0	1	0	0	0	0	0	0	0	0	0	0	0	0	0	1	1	1	1	1	1	1	1	1	1	1	1	1	1
GCA_004136235.1	1	1	1	1	1	1	1	1	1	1	1	1	1	1	1	0	0	0	0	0	0	0	0	0	0	0	1	0	0	1	1	1	1	1	1	1	1	1	1	1	1	0	0	0	0	0	0	0	0
GCA_000330825.2	0	0	0	0	0	0	0	0	0	0	0	0	0	0	0	0	0	0	0	0	0	0	0	0	0	0	0	0	0	0	0	0	0	0	0	0	0	0	0	0	0	0	0	0	0	0	0	0	0
GCA_006094915.1	1	1	1	1	1	1	1	1	0	1	1	1	1	1	1	0	0	0	0	0	0	0	0	0	0	0	0	0	0	1	1	0	0	0	0	0	0	0	0	0	0	0	0	0	0	0	0	0	0
GCA_003031285.1	1	1	1	1	1	1	1	1	1	1	1	1	1	1	1	0	0	0	1	0	0	0	0	0	0	0	0	0	0	1	1	0	1	1	1	1	1	1	1	1	1	0	1	1	1	1	1	1	1
GCA_008619415.1	0	0	0	0	0	0	0	0	0	0	0	0	0	0	0	0	0	0	0	0	0	0	0	0	0	0	0	0	0	0	0	0	1	1	0	1	1	1	1	1	1	0	1	0	0	0	1	0	1
GCA_008619935.1	0	0	0	0	0	0	0	0	0	0	0	0	0	0	0	0	0	0	0	0	0	0	0	0	0	0	0	0	0	0	0	0	1	1	0	1	1	1	1	1	1	0	1	0	0	0	1	0	1
GCA_001641025.1	1	1	1	1	0	0	0	0	0	0	0	0	0	0	0	0	0	0	0	0	0	0	0	0	0	0	0	0	0	0	0	0	1	1	1	1	1	1	1	1	1	0	1	1	0	1	1	1	1
GCA_004136255.1	1	1	1	1	1	1	1	1	1	1	1	1	1	1	1	0	0	0	0	0	0	0	0	0	0	0	0	0	0	1	1	1	1	1	1	1	1	1	1	1	1	0	1	1	1	1	0	1	1
GCA_000204665.1	0	0	0	0	0	0	0	0	0	0	0	0	0	0	0	0	0	0	0	0	0	0	0	0	0	0	0	0	0	0	0	0	0	0	0	0	0	0	0	0	0	0	1	0	1	1	1	1	1
GCA_005861365.1	1	1	1	1	1	1	1	1	1	1	1	1	1	1	1	0	0	0	0	0	0	0	0	0	0	0	0	0	0	1	1	1	0	0	0	0	0	0	0	0	0	0	1	1	1	1	1	1	1
GCA_005861385.1	1	1	1	1	1	1	1	1	1	1	1	1	1	1	1	0	0	0	0	0	0	0	0	0	0	0	0	0	0	1	1	1	0	0	0	0	0	0	0	0	0	0	1	1	1	1	1	1	1
GCA_005861335.1	1	1	1	1	1	1	1	1	1	1	1	1	1	1	1	0	0	0	0	0	0	0	0	0	0	0	0	0	0	1	1	1	0	0	0	0	0	0	0	0	0	0	1	1	1	1	1	1	1
GCA_005861465.1	1	1	1	1	1	1	1	1	1	1	1	1	1	1	1	0	0	0	0	0	0	0	0	0	0	0	0	0	0	1	1	1	0	0	0	0	0	0	0	0	0	0	1	1	1	1	1	1	1
GCA_005861925.1	1	1	1	1	1	1	1	1	1	1	1	1	1	1	1	0	0	0	0	0	0	0	0	0	0	0	0	0	0	1	1	1	0	0	0	0	0	0	0	0	0	0	1	1	1	1	1	1	1
GCA_005861435.1	1	1	1	1	1	1	1	1	1	1	1	1	1	1	1	0	0	0	0	0	0	0	0	0	0	0	0	0	0	1	1	1	0	0	0	0	0	0	0	0	0	0	1	1	1	1	1	1	1
GCA_005861415.1	1	1	1	1	1	1	1	1	1	1	1	1	1	1	1	0	0	0	0	0	0	0	0	0	0	0	0	0	0	1	1	1	0	0	0	0	0	0	0	0	0	0	1	1	1	1	1	1	1
GCA_005861855.1	1	1	1	1	1	1	1	1	1	1	1	1	1	1	1	0	0	0	0	0	0	0	0	0	0	0	0	0	0	1	1	1	0	0	0	0	0	0	0	0	0	0	1	1	1	1	1	1	1
GCA_005861875.1	1	1	1	1	1	1	1	1	1	1	1	1	1	1	1	0	0	0	0	0	0	0	0	0	0	0	0	0	0	1	1	0	1	1	1	1	1	1	1	1	1	0	1	1	1	1	1	1	1
GCA_005861895.1	1	1	1	1	1	1	1	1	1	1	1	1	1	1	1	0	0	0	0	0	0	0	0	0	0	0	0	0	0	1	1	1	1	1	1	1	1	1	1	1	1	0	1	1	1	1	1	1	1
GCA_005861535.1	1	1	1	1	1	1	1	0	1	1	1	1	1	1	1	0	0	0	0	0	0	0	0	0	0	0	1	1	1	0	1	0	1	0	1	1	1	1	1	1	1	0	0	0	0	0	0	0	0
GCA_009497915.1	1	1	1	1	1	1	1	0	1	1	1	1	1	1	1	0	0	0	0	0	0	0	0	0	0	0	1	1	1	0	1	0	1	0	1	1	1	1	1	1	1	0	0	0	0	0	0	0	0
GCA_005861635.1	1	1	1	1	1	1	1	0	1	1	1	1	1	1	1	0	0	0	0	0	0	0	0	0	0	0	1	1	1	0	1	0	0	0	0	1	1	1	1	1	1	0	0	0	0	0	0	0	0
GCA_005861685.1	1	1	1	1	1	1	1	0	1	1	1	1	1	1	1	0	0	0	0	0	0	0	0	0	0	0	1	1	1	0	1	0	0	0	0	0	0	0	0	0	0	0	0	0	0	0	0	0	0
GCA_012044475.1	0	0	0	0	0	0	0	0	0	0	0	0	0	0	0	0	0	0	0	0	0	0	0	0	0	0	1	0	0	0	0	0	1	1	1	1	1	1	1	1	1	0	0	0	0	0	0	0	0
GCA_005861485.1	1	1	1	1	1	1	1	0	0	1	1	1	1	1	1	0	0	0	0	0	0	0	0	0	0	0	1	1	1	0	1	0	0	0	0	0	0	0	0	0	0	0	0	0	0	0	0	0	0
GCA_005861735.1	1	1	1	1	1	1	1	0	1	1	1	1	1	1	1	0	0	0	0	0	0	0	0	0	0	0	1	1	1	0	1	0	1	0	0	0	0	0	0	0	0	0	0	0	0	0	0	0	0
GCA_005862065.1	1	1	1	1	1	1	1	0	1	1	1	1	1	1	1	0	0	0	0	0	0	0	0	0	0	0	1	1	1	0	1	0	1	0	0	0	0	0	0	0	0	0	0	0	0	0	0	0	0
GCA_003602215.1	1	1	1	1	1	1	1	0	0	1	1	1	1	1	1	0	0	0	0	0	0	0	0	0	0	0	1	1	1	0	1	1	0	0	0	0	0	0	0	0	0	0	0	0	0	0	0	0	0
GCA_003602225.1	1	1	1	1	1	1	1	0	0	1	1	1	1	1	1	0	0	0	0	0	0	0	0	0	0	0	1	1	1	0	1	1	0	0	0	0	0	0	0	0	0	0	0	0	0	0	0	0	0
GCA_013140175.1	0	0	0	0	0	0	0	0	0	0	0	0	0	0	0	0	0	0	0	0	0	0	0	0	0	0	1	0	0	0	0	0	0	0	0	0	0	0	0	0	0	1	1	1	1	1	1	1	1
GCA_013140155.1	0	0	0	0	0	0	0	0	0	0	0	0	0	0	0	0	0	0	0	0	0	0	0	0	0	0	1	0	0	0	0	0	0	0	0	0	0	0	0	0	0	1	1	1	1	1	1	1	1
GCA_013140185.1	0	0	0	0	0	0	0	0	0	0	0	0	0	0	0	0	0	0	0	0	0	0	0	0	0	0	1	0	0	0	0	0	0	0	0	0	0	0	0	0	0	1	1	1	1	1	1	1	1
GCA_013140195.1	0	0	0	0	0	0	0	0	0	0	0	0	0	0	0	0	0	0	0	0	0	0	0	0	0	0	1	0	0	0	0	0	0	0	0	0	0	0	0	0	0	1	1	1	1	1	1	1	1
GCA_013140235.1	0	0	0	0	0	0	0	0	0	0	0	0	0	0	0	0	0	0	0	0	0	0	0	0	0	0	1	0	0	0	0	0	0	0	0	0	0	0	0	0	0	1	1	1	1	1	1	1	1
GCA_008620175.1	0	0	0	0	0	0	0	0	0	0	0	0	0	0	0	0	0	0	0	0	0	0	0	0	0	0	0	0	0	0	0	0	1	0	0	0	0	0	0	0	0	0	0	0	0	0	0	0	0
GCA_008619075.1	0	0	0	0	0	0	0	0	0	0	0	0	0	0	0	0	0	0	0	0	0	0	0	0	0	0	0	0	0	0	0	0	1	0	0	1	1	1	1	1	1	0	0	0	0	0	0	0	0
GCA_008620055.1	0	0	0	0	0	0	0	0	0	0	0	0	0	0	0	0	0	0	0	0	0	0	0	0	0	0	0	0	0	0	0	0	1	0	0	0	0	0	0	0	0	0	0	0	0	0	0	0	0
GCA_002094075.1	1	1	1	1	0	0	0	0	0	0	0	0	0	0	0	0	0	0	0	0	0	0	0	0	0	0	0	1	0	0	0	0	0	0	0	0	0	0	0	0	0	0	0	0	0	0	0	0	0
GCA_002094085.1	1	1	1	1	0	0	0	0	0	0	0	0	0	0	0	0	0	0	0	0	0	0	0	0	0	0	0	0	0	0	0	0	0	0	0	0	0	0	0	0	0	0	0	0	0	0	0	0	0
GCA_002094105.1	1	1	1	1	0	0	0	0	0	0	0	0	0	0	0	0	0	0	0	0	0	0	0	0	0	0	0	0	0	0	0	0	0	0	0	0	0	0	0	0	0	0	0	0	0	0	0	0	0
GCA_002094135.1	1	1	1	1	0	0	0	0	0	0	0	0	0	0	0	0	0	0	0	0	0	0	0	0	0	0	0	0	0	0	0	0	0	0	0	0	0	0	0	0	0	0	0	0	0	0	0	0	0
GCA_001640905.1	1	1	1	1	0	0	0	0	0	0	0	0	0	0	0	0	0	0	0	0	0	0	0	0	0	0	0	0	0	0	0	0	1	0	0	0	0	0	0	0	0	0	0	0	0	0	0	0	0
GCA_001640925.1	1	1	1	1	0	0	0	0	0	0	0	0	0	0	0	0	0	0	0	0	0	0	0	0	0	0	0	0	0	0	0	0	0	0	0	0	0	0	0	0	0	0	0	0	0	0	0	0	0
GCA_001640885.1	1	1	1	1	0	0	0	0	0	0	0	0	0	0	0	0	0	0	0	0	0	0	0	0	0	0	0	0	0	0	0	0	1	0	0	0	0	0	0	0	0	0	0	0	0	0	0	0	0
GCA_010669265.1	0	0	0	0	0	0	0	0	0	0	0	0	0	0	0	0	0	0	0	0	0	0	0	0	0	0	1	0	0	0	0	0	0	0	0	0	0	0	0	0	0	0	0	0	0	0	0	0	0
GCA_009873645.1	1	1	1	1	1	1	1	0	1	1	1	1	1	1	1	0	0	0	0	0	0	0	0	0	0	0	1	1	1	0	1	1	0	0	0	0	0	0	0	0	0	0	0	0	0	0	0	0	0
GCA_009873665.1	1	1	1	1	1	1	1	0	1	1	1	1	1	1	1	0	0	0	0	0	0	0	0	0	0	0	1	1	1	0	1	1	0	0	0	0	0	0	0	0	0	0	0	0	0	0	0	0	0
GCA_009873715.1	1	1	1	1	1	1	1	0	1	1	1	1	1	1	1	0	0	0	0	0	0	0	0	0	0	0	0	1	1	0	1	1	0	0	0	0	0	0	0	0	0	0	0	0	0	0	0	0	0
GCA_009874525.1	1	1	1	1	1	1	1	0	1	1	1	1	1	1	1	0	0	0	0	0	0	0	0	0	0	0	1	1	1	0	1	0	0	0	0	0	0	0	0	0	0	0	0	0	0	0	0	0	0
GCA_009874575.1	1	1	1	1	1	1	1	0	1	1	1	1	1	1	1	0	0	0	0	0	0	0	0	0	0	0	1	1	1	0	1	1	0	0	0	0	0	0	0	0	0	0	0	0	0	0	0	0	0
GCA_009874585.1	1	1	1	1	1	1	1	0	1	1	1	1	1	1	1	0	0	0	0	0	0	0	0	0	0	0	1	1	1	0	1	1	0	0	0	0	0	0	0	0	0	0	0	0	0	0	0	0	0
GCA_009874615.1	1	1	1	1	1	1	1	0	1	1	1	1	1	1	1	0	0	0	0	0	0	0	0	0	0	0	0	1	1	0	1	1	0	0	0	0	0	0	0	0	0	0	0	0	0	0	0	0	0
GCA_009796945.1	1	1	1	1	1	1	1	1	1	1	1	1	1	1	1	1	1	0	1	0	1	0	0	0	0	0	0	0	0	0	1	0	1	0	0	0	0	0	0	0	0	0	1	1	1	1	1	1	1
GCA_009696825.1	1	1	1	1	1	1	1	1	1	1	1	1	1	1	1	1	1	0	1	0	1	0	0	0	0	0	0	0	0	0	1	0	1	1	0	1	1	1	1	1	1	1	1	1	1	1	1	1	1
GCA_009696725.1	1	1	1	1	1	1	1	1	0	1	1	1	1	1	1	1	1	0	1	0	1	0	0	0	0	0	0	0	0	0	1	0	0	0	0	0	0	0	0	0	0	0	1	1	1	1	1	1	1
GCA_009696735.1	1	1	1	1	1	1	1	1	0	1	1	1	1	1	1	1	1	0	1	0	1	0	0	0	0	0	0	0	0	0	1	0	0	0	0	0	0	0	0	0	0	0	1	1	1	1	1	1	1
GCA_009696765.1	1	1	1	1	1	1	1	1	0	1	1	1	1	1	1	1	1	0	1	0	1	0	0	0	0	0	0	0	0	0	1	0	0	0	0	0	0	0	0	0	0	0	1	1	1	1	1	1	1
BD52508	0	1	0	0	0	0	0	0	0	0	0	0	0	0	0	1	0	0	0	0	0	1	0	0	0	0	0	0	0	0	0	0	0	0	0	0	0	0	0	1	0	0	0	0	0	0	0	0	0
GCA_012044215.1	0	0	0	0	0	0	0	0	0	0	0	0	0	0	0	0	0	0	0	0	0	0	0	0	0	0	0	0	0	0	0	0	0	0	0	0	0	0	0	0	0	0	0	0	0	0	0	0	0
GCA_013602305.1	0	0	0	0	0	0	0	0	0	0	0	0	0	0	0	1	0	0	0	0	0	0	0	0	0	0	0	0	0	0	0	0	0	0	0	0	0	0	0	0	0	0	0	0	0	0	0	0	0
GCA_005861815.1	1	1	1	1	1	1	1	1	1	1	1	1	1	1	1	1	1	0	0	0	0	0	0	0	0	0	1	1	0	0	0	0	1	1	0	0	0	0	0	1	0	0	0	0	0	0	0	0	0
GCA_005861605.1	1	1	1	1	1	1	1	1	0	1	1	1	1	1	1	1	1	0	0	0	0	0	0	0	0	0	1	1	0	0	0	0	0	0	0	0	0	0	0	0	0	1	1	1	1	1	1	1	1
GCA_005861625.1	1	1	1	1	1	1	1	1	1	1	1	1	1	1	1	0	1	0	0	0	0	0	0	0	0	0	1	1	0	0	0	0	1	0	0	0	0	0	0	0	0	1	1	1	1	1	1	1	1
GCA_004001345.1	0	0	0	0	0	0	0	0	0	0	0	0	0	0	0	0	0	0	0	0	0	0	0	0	0	0	0	0	0	0	0	0	0	0	0	0	0	0	0	0	0	0	0	0	0	0	0	0	0
GCA_005861565.1	1	1	1	1	1	1	1	1	1	1	1	1	1	1	1	1	1	0	0	0	0	0	0	0	0	0	0	0	0	0	0	0	1	0	0	0	0	0	0	0	0	0	0	0	0	0	0	0	0
GCA_005861765.1	1	1	1	1	1	1	1	1	1	1	1	1	1	1	1	1	1	0	0	0	0	0	0	0	0	0	0	0	0	0	0	0	1	0	0	0	0	0	0	0	0	0	0	0	0	0	0	0	0
GCA_005861805.1	1	1	1	1	1	1	1	1	1	1	1	1	1	1	1	1	1	0	0	0	0	0	0	0	0	0	0	0	0	0	0	0	1	0	0	0	0	0	0	0	0	0	0	0	0	0	0	0	0
GCA_005861705.1	1	1	1	1	1	1	1	1	1	1	1	1	1	1	1	1	1	0	0	0	0	0	0	0	0	0	0	0	0	0	0	0	1	0	0	0	0	0	0	0	0	0	0	0	0	0	0	0	0
GCA_005861475.1	1	1	1	1	1	1	1	1	1	1	1	1	1	1	1	1	1	0	0	0	0	0	0	0	0	0	0	0	0	0	0	0	1	0	0	0	0	0	0	0	0	0	0	0	0	0	0	0	0
GCA_005861985.1	1	1	1	1	1	1	1	1	1	1	1	1	1	1	1	1	1	0	0	0	0	0	0	0	0	0	0	0	0	0	0	0	1	0	0	0	0	0	0	0	0	0	0	0	0	0	0	0	0
GCA_005861665.1	1	1	1	1	1	1	1	1	1	1	1	1	1	1	1	1	1	0	0	0	0	0	0	0	0	0	0	0	0	0	0	0	1	0	0	0	0	0	0	0	0	0	0	0	0	0	0	0	0
GCA_005862035.1	1	1	1	1	1	1	1	1	1	1	1	1	1	1	1	1	1	0	0	0	0	0	0	0	0	0	0	0	0	0	0	0	1	0	0	0	0	0	0	0	0	0	0	0	0	0	0	0	0
GCA_005861715.1	1	1	1	1	1	1	1	1	1	1	1	1	1	1	1	1	1	0	0	0	0	0	0	0	0	0	0	0	0	0	0	0	1	0	0	0	0	0	0	1	0	0	0	0	0	0	0	0	0
GCA_005861745.1	1	1	1	1	1	1	1	1	1	1	1	1	1	1	1	1	1	0	0	0	0	0	0	0	0	0	0	0	0	0	0	0	1	0	0	0	0	0	0	1	0	0	0	0	0	0	0	0	0
GCA_005862025.1	1	1	1	1	1	1	1	1	1	1	1	1	1	1	1	1	1	0	0	0	0	0	0	0	0	0	0	0	0	0	0	0	1	0	0	0	0	0	0	0	0	0	0	0	0	0	0	0	0
GCA_001986135.1	1	1	1	1	1	1	1	1	1	1	0	1	1	1	1	0	1	0	0	0	0	0	0	0	0	0	0	0	0	0	0	0	1	0	0	0	0	0	0	0	0	0	0	0	0	0	0	0	0
GCA_003342735.1	1	1	1	1	0	1	1	1	1	1	1	1	1	1	1	1	1	0	0	0	0	0	0	0	0	0	0	0	0	0	1	0	1	1	1	1	1	1	1	1	1	0	0	0	0	0	0	0	0
GCA_003342775.1	1	1	1	1	0	1	1	1	1	1	1	1	1	1	1	1	1	0	0	0	0	0	0	0	0	0	0	0	0	0	1	0	1	1	1	1	1	1	1	1	1	0	0	0	0	0	0	0	0
GCA_011291825.1	0	0	0	0	0	0	0	0	0	0	0	0	0	0	0	0	0	0	0	0	0	0	0	0	0	0	0	0	0	0	0	0	0	0	0	0	0	0	0	0	0	0	0	0	0	0	0	0	0
GCA_011291915.1	0	0	0	0	0	0	0	0	0	0	0	0	0	0	0	0	0	0	0	0	0	0	0	0	0	0	0	0	0	0	0	0	1	0	1	1	1	1	1	1	1	0	0	0	0	0	0	0	0
GCA_011292625.1	0	0	0	0	0	0	0	0	0	0	0	0	0	0	0	0	0	0	0	0	0	0	0	0	0	0	0	0	0	0	0	0	1	0	0	0	0	0	0	0	0	0	0	0	0	0	0	0	0
GCA_011290835.1	0	0	0	0	0	0	0	0	0	0	0	0	0	0	0	0	0	0	0	0	0	0	0	0	0	0	0	0	0	0	0	0	1	0	0	0	0	0	0	0	0	0	0	0	0	0	0	0	0
GCA_003301075.1	1	1	1	1	1	1	1	1	0	0	0	1	1	1	1	0	1	0	0	0	1	0	0	0	0	0	0	0	0	0	1	1	0	0	0	0	0	0	0	0	0	0	0	0	0	0	0	0	0
GCA_011290635.1	0	0	0	0	0	0	0	0	0	0	0	0	0	0	0	0	0	0	0	0	0	0	0	0	0	0	0	0	0	0	0	0	1	0	1	1	1	1	1	1	1	0	0	0	0	0	0	0	0
GCA_011291815.1	0	0	0	0	0	0	0	0	0	0	0	0	0	0	0	0	0	0	0	0	0	0	0	0	0	0	0	0	0	0	0	0	0	0	0	0	0	0	0	0	0	0	0	0	0	0	0	0	0
GCA_011292045.1	0	0	0	0	0	0	0	0	0	0	0	0	0	0	0	0	0	0	0	0	0	0	0	0	0	0	0	0	0	0	0	0	1	0	1	1	1	1	1	1	1	0	0	0	0	0	0	0	0
GCA_011291105.1	0	0	0	0	0	0	0	0	0	0	0	0	0	0	0	0	0	0	0	0	0	0	0	0	0	0	0	0	0	0	0	0	1	0	1	1	1	1	1	1	1	0	0	0	0	0	0	0	0
GCA_011292555.1	0	0	0	0	0	0	0	0	0	0	0	0	0	0	0	0	0	0	0	0	0	0	0	0	0	0	0	0	0	0	0	0	1	0	0	0	0	0	0	0	0	0	0	0	0	0	0	0	0
GCA_011291255.1	0	0	0	0	0	0	0	0	0	0	0	0	0	0	0	0	0	0	0	0	0	0	0	0	0	0	0	0	0	0	0	0	1	0	0	0	0	0	0	0	0	0	0	0	0	0	0	0	0
GCA_011292085.1	0	0	0	0	0	0	0	0	0	0	0	0	0	0	0	0	0	0	0	0	0	0	0	0	0	0	0	0	0	0	0	0	1	0	0	0	0	0	0	0	0	0	0	0	0	0	0	0	0
GCA_011291945.1	0	0	0	0	0	0	0	0	0	0	0	0	0	0	0	0	0	0	0	0	0	0	0	0	0	0	0	0	0	0	0	0	1	0	0	0	0	0	0	0	0	0	0	0	0	0	0	0	0
GCA_011291885.1	0	0	0	0	0	0	0	0	0	0	0	0	0	0	0	0	0	0	0	0	0	0	0	0	0	0	0	0	0	0	0	0	1	0	0	0	0	0	0	0	0	0	0	0	0	0	0	0	0
GCA_011291995.1	0	0	0	0	0	0	0	0	0	0	0	0	0	0	0	0	0	0	0	0	0	0	0	0	0	0	0	0	0	0	0	0	1	0	0	0	0	0	0	0	0	0	0	0	0	0	0	0	0
GCA_011292075.1	0	0	0	0	0	0	0	0	0	0	0	0	0	0	0	0	0	0	0	0	0	0	0	0	0	0	0	0	0	0	0	0	1	0	1	0	0	1	1	1	1	0	0	0	0	0	0	0	0
GCA_003301115.1	1	1	1	1	1	1	1	1	0	0	0	1	1	1	1	0	1	0	0	0	1	0	0	0	0	0	0	0	0	0	1	1	1	0	1	1	1	1	1	1	1	0	0	0	0	0	0	0	0
GCA_003665115.1	1	1	1	0	1	1	1	1	0	0	1	1	1	1	0	0	1	0	0	0	1	0	0	0	0	0	0	0	0	0	1	0	0	0	0	0	0	0	0	0	0	0	0	0	0	0	0	0	0
GCA_011291385.1	0	0	0	0	0	0	0	0	0	0	0	0	0	0	0	0	0	0	0	0	0	0	0	0	0	0	0	0	0	0	0	0	0	0	0	0	0	0	0	0	0	0	0	0	0	0	0	0	0
GCA_011291315.1	0	0	0	0	0	0	0	0	0	0	0	0	0	0	0	0	0	0	0	0	0	0	0	0	0	0	0	0	0	0	0	0	1	0	1	1	1	1	1	1	1	0	0	0	0	0	0	0	0
GCA_003432365.1	1	1	1	1	1	1	1	1	0	0	1	1	1	1	1	0	1	0	0	0	1	0	0	0	0	0	0	0	0	0	1	1	1	0	1	1	1	1	1	1	1	0	0	0	0	0	0	0	0
GCA_011291235.1	0	0	0	0	0	0	0	0	0	0	0	0	0	0	0	0	0	0	0	0	0	0	0	0	0	0	0	0	0	0	0	0	1	0	0	0	0	0	0	0	0	0	0	0	0	0	0	0	0
GCA_011291195.1	0	0	0	0	0	0	0	0	0	0	0	0	0	0	0	0	0	0	0	0	0	0	0	0	0	0	0	0	0	0	0	0	1	0	0	0	0	0	0	0	0	0	0	0	0	0	0	0	0
GCA_003432345.1	1	1	1	1	1	1	1	1	0	0	1	1	1	1	1	0	1	0	0	0	1	0	0	0	0	0	0	0	0	0	1	1	1	0	0	0	0	0	0	0	0	0	0	0	0	0	0	0	0
GCA_011291345.1	0	0	0	0	0	0	0	0	0	0	0	0	0	0	0	0	0	0	0	0	0	0	0	0	0	0	0	0	0	0	0	0	0	0	0	0	0	0	0	0	0	0	0	0	0	0	0	0	0
GCA_011291365.1	0	0	0	0	0	0	0	0	0	0	0	0	0	0	0	0	0	0	0	0	0	0	0	0	0	0	0	0	0	0	0	0	0	0	0	0	0	0	0	0	0	0	0	0	0	0	0	0	0
GCA_011292515.1	0	0	0	0	0	0	0	0	0	0	0	0	0	0	0	0	0	0	0	0	0	0	0	0	0	0	0	0	0	0	0	0	0	0	0	0	0	0	0	0	0	0	0	0	0	0	0	0	0
GCA_011290995.1	0	0	0	0	0	0	0	0	0	0	0	0	0	0	0	0	0	0	0	0	0	0	0	0	0	0	0	0	0	0	0	0	1	0	0	0	0	0	0	0	0	0	0	0	0	0	0	0	0
GCA_011291715.1	0	0	0	0	0	0	0	0	0	0	0	0	0	0	0	0	0	0	0	0	0	0	0	0	0	0	0	0	0	0	0	0	1	0	0	0	0	0	0	0	0	0	0	0	0	0	0	0	0
GCA_011291735.1	0	0	0	0	0	0	0	0	0	0	0	0	0	0	0	0	0	0	0	0	0	0	0	0	0	0	0	0	0	0	0	0	0	0	0	0	0	0	0	0	0	0	0	0	0	0	0	0	0
GCA_011291135.1	0	0	0	0	0	0	0	0	0	0	0	0	0	0	0	0	0	0	0	0	0	0	0	0	0	0	0	0	0	0	0	0	1	0	0	0	0	0	0	0	0	0	0	0	0	0	0	0	0
GCA_011291775.1	0	0	0	0	0	0	0	0	0	0	0	0	0	0	0	0	0	0	0	0	0	0	0	0	0	0	0	0	0	0	0	0	1	0	0	0	0	0	0	0	0	0	0	0	0	0	0	0	0
GCA_011292615.1	0	0	0	0	0	0	0	0	0	0	0	0	0	0	0	0	0	0	0	0	0	0	0	0	0	0	0	0	0	0	0	0	1	0	0	0	0	0	0	0	0	0	0	0	0	0	0	0	0
GCA_011291055.1	0	0	0	0	0	0	0	0	0	0	0	0	0	0	0	0	0	0	0	0	0	0	0	0	0	0	0	0	0	0	0	0	0	0	0	0	0	0	0	0	0	0	0	0	0	0	0	0	0
GCA_011291095.1	0	0	0	0	0	0	0	0	0	0	0	0	0	0	0	0	0	0	0	0	0	0	0	0	0	0	0	0	0	0	0	0	0	0	0	0	0	0	0	0	0	0	0	0	0	0	0	0	0
GCA_011291015.1	0	0	0	0	0	0	0	0	0	0	0	0	0	0	0	0	0	0	0	0	0	0	0	0	0	0	0	0	0	0	0	0	1	0	1	1	1	1	1	1	1	0	0	0	0	0	0	0	0
GCA_011292185.1	0	0	0	0	0	0	0	0	0	0	0	0	0	0	0	0	0	0	0	0	0	0	0	0	0	0	0	0	0	0	0	0	1	0	1	1	1	1	1	1	1	0	0	0	0	0	0	0	0
GCA_011292295.1	0	0	0	0	0	0	0	0	0	0	0	0	0	0	0	0	0	0	0	0	0	0	0	0	0	0	0	0	0	0	0	0	1	0	1	1	1	1	1	1	1	0	0	0	0	0	0	0	0
GCA_011292395.1	0	0	0	0	0	0	0	0	0	0	0	0	0	0	0	0	0	0	0	0	0	0	0	0	0	0	0	0	0	0	0	0	0	0	0	0	0	0	0	0	0	0	0	0	0	0	0	0	0
GCA_011291555.1	0	0	0	0	0	0	0	0	0	0	0	0	0	0	0	0	0	0	0	0	0	0	0	0	0	0	0	0	0	0	0	0	0	0	0	0	0	0	0	0	0	0	0	0	0	0	0	0	0
GCA_011291155.1	0	0	0	0	0	0	0	0	0	0	0	0	0	0	0	0	0	0	0	0	0	0	0	0	0	0	0	0	0	0	0	0	0	0	0	0	0	0	0	0	0	0	0	0	0	0	0	0	0
GCA_011291215.1	0	0	0	0	0	0	0	0	0	0	0	0	0	0	0	0	0	0	0	0	0	0	0	0	0	0	0	0	0	0	0	0	0	0	0	0	0	0	0	0	0	0	0	0	0	0	0	0	0
GCA_011292565.1	0	0	0	0	0	0	0	0	0	0	0	0	0	0	0	0	0	0	0	0	0	0	0	0	0	0	0	0	0	0	0	0	0	0	0	0	0	0	0	0	0	0	0	0	0	0	0	0	0
GCA_011291875.1	0	0	0	0	0	0	0	0	0	0	0	0	0	0	0	0	0	0	0	0	0	0	0	0	0	0	0	0	0	0	0	0	1	0	0	0	0	0	0	0	0	0	0	0	0	0	0	0	0
GCA_011291935.1	0	0	0	0	0	0	0	0	0	0	0	0	0	0	0	0	0	0	0	0	0	0	0	0	0	0	0	0	0	0	0	0	1	0	0	0	0	0	0	0	0	0	0	0	0	0	0	0	0
GCA_011291475.1	0	0	0	0	0	0	0	0	0	0	0	0	0	0	0	0	0	0	0	0	0	0	0	0	0	0	0	0	0	0	0	0	1	0	1	1	1	1	1	1	1	0	0	0	0	0	0	0	0
GCA_011291485.1	0	0	0	0	0	0	0	0	0	0	0	0	0	0	0	0	0	0	0	0	0	0	0	0	0	0	0	0	0	0	0	0	1	0	1	1	1	1	1	1	1	0	0	0	0	0	0	0	0
GCA_011292195.1	0	0	0	0	0	0	0	0	0	0	0	0	0	0	0	0	0	0	0	0	0	0	0	0	0	0	0	0	0	0	0	0	1	0	1	1	1	1	1	1	1	0	0	0	0	0	0	0	0
GCA_011290785.1	0	0	0	0	0	0	0	0	0	0	0	0	0	0	0	0	0	0	0	0	0	0	0	0	0	0	0	0	0	0	0	0	0	0	0	0	0	0	0	0	0	0	0	0	0	0	0	0	0
GCA_011290865.1	0	0	0	0	0	0	0	0	0	0	0	0	0	0	0	0	0	0	0	0	0	0	0	0	0	0	0	0	0	0	0	0	0	0	0	0	0	0	0	0	0	0	0	0	0	0	0	0	0
GCA_011290875.1	0	0	0	0	0	0	0	0	0	0	0	0	0	0	0	0	0	0	0	0	0	0	0	0	0	0	0	0	0	0	0	0	1	0	1	1	1	1	1	1	1	0	0	0	0	0	0	0	0
GCA_011290975.1	0	0	0	0	0	0	0	0	0	0	0	0	0	0	0	0	0	0	0	0	0	0	0	0	0	0	0	0	0	0	0	0	1	0	0	0	0	0	0	0	0	0	0	0	0	0	0	0	0
GCA_011291595.1	0	0	0	0	0	0	0	0	0	0	0	0	0	0	0	0	0	0	0	0	0	0	0	0	0	0	0	0	0	0	0	0	0	0	0	0	0	0	0	0	0	0	0	0	0	0	0	0	0
GCA_011292175.1	0	0	0	0	0	0	0	0	0	0	0	0	0	0	0	0	0	0	0	0	0	0	0	0	0	0	0	0	0	0	0	0	0	0	0	0	0	0	0	0	0	0	0	0	0	0	0	0	0
GCA_011292375.1	0	0	0	0	0	0	0	0	0	0	0	0	0	0	0	0	0	0	0	0	0	0	0	0	0	0	0	0	0	0	0	0	0	0	0	0	0	0	0	0	0	0	0	0	0	0	0	0	0
GCA_011292425.1	0	0	0	0	0	0	0	0	0	0	0	0	0	0	0	0	0	0	0	0	0	0	0	0	0	0	0	0	0	0	0	0	0	0	1	1	1	1	1	1	1	0	0	0	0	0	0	0	0
GCA_011292005.1	0	0	0	0	0	0	0	0	0	0	0	0	0	0	0	0	0	0	0	0	0	0	0	0	0	0	0	0	0	0	0	0	0	0	0	0	0	0	0	0	0	0	0	0	0	0	0	0	0
GCA_011291025.1	0	0	0	0	0	0	0	0	0	0	0	0	0	0	0	0	0	0	0	0	0	0	0	0	0	0	0	0	0	0	0	0	0	0	0	0	0	0	0	0	0	0	0	0	0	0	0	0	0
GCA_011292415.1	0	0	0	0	0	0	0	0	0	0	0	0	0	0	0	0	0	0	0	0	0	0	0	0	0	0	0	0	0	0	0	0	0	0	0	0	0	0	0	0	0	0	0	0	0	0	0	0	0
GCA_011292095.1	0	0	0	0	0	0	0	0	0	0	0	0	0	0	0	0	0	0	0	0	0	0	0	0	0	0	0	0	0	0	0	0	0	0	0	0	0	0	0	0	0	0	0	0	0	0	0	0	0
GCA_011292205.1	0	0	0	0	0	0	0	0	0	0	0	0	0	0	0	0	0	0	0	0	0	0	0	0	0	0	0	0	0	0	0	0	1	0	0	0	0	0	0	0	0	0	0	0	0	0	0	0	0
GCA_011292305.1	0	0	0	0	0	0	0	0	0	0	0	0	0	0	0	0	0	0	0	0	0	0	0	0	0	0	0	0	0	0	0	0	1	0	0	0	0	0	0	0	0	0	0	0	0	0	0	0	0
GCA_011292105.1	0	0	0	0	0	0	0	0	0	0	0	0	0	0	0	0	0	0	0	0	0	0	0	0	0	0	0	0	0	0	0	0	1	0	0	0	0	0	0	0	0	0	0	0	0	0	0	0	0
GCA_011292215.1	0	0	0	0	0	0	0	0	0	0	0	0	0	0	0	0	0	0	0	0	0	0	0	0	0	0	0	0	0	0	0	0	1	0	0	0	0	0	0	0	0	0	0	0	0	0	0	0	0
GCA_011292275.1	0	0	0	0	0	0	0	0	0	0	0	0	0	0	0	0	0	0	0	0	0	0	0	0	0	0	0	0	0	0	0	0	1	0	0	0	0	0	0	0	0	0	0	0	0	0	0	0	0
GCA_011291455.1	0	0	0	0	0	0	0	0	0	0	0	0	0	0	0	0	0	0	0	0	0	0	0	0	0	0	0	0	0	0	0	0	1	0	1	1	1	1	1	1	1	0	0	0	0	0	0	0	0
GCA_011291245.1	0	0	0	0	0	0	0	0	0	0	0	0	0	0	0	0	0	0	0	0	0	0	0	0	0	0	0	0	0	0	0	0	0	0	0	0	0	0	0	1	1	0	0	0	0	0	0	0	0
GCA_011291675.1	0	0	0	0	0	0	0	0	0	0	0	0	0	0	0	0	0	0	0	0	0	0	0	0	0	0	0	0	0	0	0	0	0	0	0	0	0	0	0	1	1	0	0	0	0	0	0	0	0
GCA_011291265.1	0	0	0	0	0	0	0	0	0	0	0	0	0	0	0	0	0	0	0	0	0	0	0	0	0	0	0	0	0	0	0	0	0	0	0	0	0	0	0	1	1	0	0	0	0	0	0	0	0
GCA_011291575.1	0	0	0	0	0	0	0	0	0	0	0	0	0	0	0	0	0	0	0	0	0	0	0	0	0	0	0	0	0	0	0	0	0	0	0	0	0	0	0	1	1	0	0	0	0	0	0	0	0
GCA_011292035.1	0	0	0	0	0	0	0	0	0	0	0	0	0	0	0	0	0	0	0	0	0	0	0	0	0	0	0	0	0	0	0	0	0	0	0	0	0	0	0	0	0	0	0	0	0	0	0	0	0
GCA_011292325.1	0	0	0	0	0	0	0	0	0	0	0	0	0	0	0	0	0	0	0	0	0	0	0	0	0	0	0	0	0	0	0	0	0	0	0	0	0	0	0	0	0	0	0	0	0	0	0	0	0
GCA_011290765.1	0	0	0	0	0	0	0	0	0	0	0	0	0	0	0	0	0	0	0	0	0	0	0	0	0	0	0	0	0	0	0	0	0	0	0	0	0	0	0	0	0	0	0	0	0	0	0	0	0
GCA_011291145.1	0	0	0	0	0	0	0	0	0	0	0	0	0	0	0	0	0	0	0	0	0	0	0	0	0	0	0	0	0	0	0	0	0	0	0	0	0	0	0	0	0	0	0	0	0	0	0	0	0
GCA_011291975.1	0	0	0	0	0	0	0	0	0	0	0	0	0	0	0	0	0	0	0	0	0	0	0	0	0	0	0	0	0	0	0	0	0	0	0	0	0	0	0	0	0	0	0	0	0	0	0	0	0
GCA_011292315.1	0	0	0	0	0	0	0	0	0	0	0	0	0	0	0	0	0	0	0	0	0	0	0	0	0	0	0	0	0	0	0	0	0	0	0	0	0	0	0	0	0	0	0	0	0	0	0	0	0
GCA_011291755.1	0	0	0	0	0	0	0	0	0	0	0	0	0	0	0	0	0	0	0	0	0	0	0	0	0	0	0	0	0	0	0	0	1	0	0	0	0	0	0	0	0	0	0	0	0	0	0	0	0
GCA_011292495.1	0	0	0	0	0	0	0	0	0	0	0	0	0	0	0	0	0	0	0	0	0	0	0	0	0	0	0	0	0	0	0	0	1	0	0	0	0	0	0	0	0	0	0	0	0	0	0	0	0
GCA_011290935.1	0	0	0	0	0	0	0	0	0	0	0	0	0	0	0	0	0	0	0	0	0	0	0	0	0	0	0	0	0	0	0	0	1	0	0	0	0	0	0	0	0	0	0	0	0	0	0	0	0
GCA_011291045.1	0	0	0	0	0	0	0	0	0	0	0	0	0	0	0	0	0	0	0	0	0	0	0	0	0	0	0	0	0	0	0	0	1	0	0	0	0	0	0	0	0	0	0	0	0	0	0	0	0
GCA_011291525.1	0	0	0	0	0	0	0	0	0	0	0	0	0	0	0	0	0	0	0	0	0	0	0	0	0	0	0	0	0	0	0	0	0	0	0	0	0	0	0	0	0	0	0	0	0	0	0	0	0
GCA_011291425.1	0	0	0	0	0	0	0	0	0	0	0	0	0	0	0	0	0	0	0	0	0	0	0	0	0	0	0	0	0	0	0	0	1	0	0	0	0	0	0	0	0	0	0	0	0	0	0	0	0
GCA_011291515.1	0	0	0	0	0	0	0	0	0	0	0	0	0	0	0	0	0	0	0	0	0	0	0	0	0	0	0	0	0	0	0	0	0	0	0	0	0	0	0	0	0	0	0	0	0	0	0	0	0
GCA_011291635.1	0	0	0	0	0	0	0	0	0	0	0	0	0	0	0	0	0	0	0	0	0	0	0	0	0	0	0	0	0	0	0	0	0	0	0	0	0	0	0	0	0	0	0	0	0	0	0	0	0
GCA_003665125.1	1	1	1	1	1	1	1	1	0	0	1	1	1	1	1	0	1	0	0	0	1	0	0	0	0	0	0	0	0	0	1	1	0	0	0	0	0	0	0	0	0	0	0	0	0	0	0	0	0
GCA_011291415.1	0	0	0	0	0	0	0	0	0	0	0	0	0	0	0	0	0	0	0	0	0	0	0	0	0	0	0	0	0	0	0	0	1	0	1	1	1	1	1	1	1	0	0	0	0	0	0	0	0
GCA_011290855.1	0	0	0	0	0	0	0	0	0	0	0	0	0	0	0	0	0	0	0	0	0	0	0	0	0	0	0	0	0	0	0	0	0	0	0	0	0	0	0	0	0	0	0	0	0	0	0	0	0
GCA_011291335.1	0	0	0	0	0	0	0	0	0	0	0	0	0	0	0	0	0	0	0	0	0	0	0	0	0	0	0	0	0	0	0	0	1	0	0	0	0	0	0	0	0	0	0	0	0	0	0	0	0
GCA_011290955.1	0	0	0	0	0	0	0	0	0	0	0	0	0	0	0	0	0	0	0	0	0	0	0	0	0	0	0	0	0	0	0	0	1	0	0	0	0	0	0	0	0	0	0	0	0	0	0	0	0
GCA_011292525.1	0	0	0	0	0	0	0	0	0	0	0	0	0	0	0	0	0	0	0	0	0	0	0	0	0	0	0	0	0	0	0	0	0	0	0	0	0	0	0	0	0	0	0	0	0	0	0	0	0
GCA_011292405.1	0	0	0	0	0	0	0	0	0	0	0	0	0	0	0	0	0	0	0	0	0	0	0	0	0	0	0	0	0	0	0	0	0	0	0	0	0	0	0	0	0	0	0	0	0	0	0	0	0
GCA_011290845.1	0	0	0	0	0	0	0	0	0	0	0	0	0	0	0	0	0	0	0	0	0	0	0	0	0	0	0	0	0	0	0	0	0	0	0	0	0	0	0	0	0	0	0	0	0	0	0	0	0
GCA_011291685.1	0	0	0	0	0	0	0	0	0	0	0	0	0	0	0	0	0	0	0	0	0	0	0	0	0	0	0	0	0	0	0	0	0	0	0	0	0	0	0	0	0	0	0	0	0	0	0	0	0
GCA_011292115.1	0	0	0	0	0	0	0	0	0	0	0	0	0	0	0	0	0	0	0	0	0	0	0	0	0	0	0	0	0	0	0	0	1	0	0	0	0	0	0	0	0	0	0	0	0	0	0	0	0
GCA_011292435.1	0	0	0	0	0	0	0	0	0	0	0	0	0	0	0	0	0	0	0	0	0	0	0	0	0	0	0	0	0	0	0	0	0	0	0	0	0	0	0	0	0	0	0	0	0	0	0	0	0
GCA_011291585.1	0	0	0	0	0	0	0	0	0	0	0	0	0	0	0	0	0	0	0	0	0	0	0	0	0	0	0	0	0	0	0	0	0	0	0	0	0	0	0	0	0	0	1	0	0	0	0	0	0
GCA_011291645.1	0	0	0	0	0	0	0	0	0	0	0	0	0	0	0	0	0	0	0	0	0	0	0	0	0	0	0	0	0	0	0	0	0	0	0	0	0	0	0	0	0	0	1	0	0	0	0	0	0
GCA_011292595.1	0	0	0	0	0	0	0	0	0	0	0	0	0	0	0	0	0	0	0	0	0	0	0	0	0	0	0	0	0	0	0	0	0	0	0	0	0	0	0	0	0	0	0	0	0	0	0	0	0
GCA_004136655.1	1	1	1	1	1	1	1	1	0	0	1	1	1	1	1	0	1	0	0	0	1	0	0	0	0	0	0	0	0	0	1	1	0	0	0	0	0	0	0	0	0	0	0	0	0	0	0	0	0
* The values represent the screen result (blast score ratio) of each pan genes in 332 strains. "0" : percentage of identical <50% or coverage <60%; "1" : percentage of identical >50% & coverage >60%. All blast results with e-value cutoff < 1e-6.
[truncated: 4,456 more columns]

## Sheet: Table S5（Fig 5） 
Screen and statistics results of core-genome differences after KEGG annotation
Gene Fucntion
floor_1+(73/19 annotioned 26%)				floor_1-(178/50 annotioned 28.1%)				floor_2+(27/8 annotioned 29.6%)				floor_2-(1136/751 annotioned 66.1%)				floor_3+(1048/725 annotioned 69.2%)				floor_3-(78/41 annotioned 46.3%)				floor_4+(201/93 annotioned 52.6%)				floor_4-(185/103 annotioned 55.7%)				floor_5+(123/83 annotioned 67.5%)				floor_5-(326/149 annotioned 45.7%)				floor_6-(144/76 annotioned 52.8%)				floor_6+(332/100 annotioned 30.1%)
Enzymes	16			Enzymes	18			Enzymes	3			Enzymes	402			Enzymes	382			Enzymes	55			Enzymes	20			Enzymes	49			Enzymes	41			Enzymes	68			Enzymes	38			Enzymes	39
Protein kinases	0			Protein kinases	1			Protein kinases	0			Protein kinases	10			Protein kinases	10			Protein kinases	0			Protein kinases	0			Protein kinases	1			Protein kinases	0			Protein kinases	0			Protein kinases	0			Protein kinases	1
Peptidases and inhibitors	2			Peptidases and inhibitors	0			Peptidases and inhibitors	1			Peptidases and inhibitors	23			Peptidases and inhibitors	21			Peptidases and inhibitors	2			Peptidases and inhibitors	0			Peptidases and inhibitors	0			Peptidases and inhibitors	1			Peptidases and inhibitors	3			Peptidases and inhibitors	0			Peptidases and inhibitors	2
Glycosyltransferases	0			Glycosyltransferases	0			Glycosyltransferases	0			Glycosyltransferases	7			Glycosyltransferases	5			Glycosyltransferases	1			Glycosyltransferases	0			Glycosyltransferases	1			Glycosyltransferases	1			Glycosyltransferases	0			Glycosyltransferases	1			Glycosyltransferases	0
Lipopolysaccharide biosynthesis proteins	0			Lipopolysaccharide biosynthesis proteins	0			Lipopolysaccharide biosynthesis proteins	0			Lipopolysaccharide biosynthesis proteins	1			Lipopolysaccharide biosynthesis proteins	1			Lipopolysaccharide biosynthesis proteins	0			Lipopolysaccharide biosynthesis proteins	0			Lipopolysaccharide biosynthesis proteins	0			Lipopolysaccharide biosynthesis proteins	0			Lipopolysaccharide biosynthesis proteins	0			Lipopolysaccharide biosynthesis proteins	0			Lipopolysaccharide biosynthesis proteins	0
Peptidoglycan biosynthesis and degradation proteins	0			Peptidoglycan biosynthesis and degradation proteins	0			Peptidoglycan biosynthesis and degradation proteins	0			Peptidoglycan biosynthesis and degradation proteins	14			Peptidoglycan biosynthesis and degradation proteins	13			Peptidoglycan biosynthesis and degradation proteins	1			Peptidoglycan biosynthesis and degradation proteins	0			Peptidoglycan biosynthesis and degradation proteins	2			Peptidoglycan biosynthesis and degradation proteins	2			Peptidoglycan biosynthesis and degradation proteins	2			Peptidoglycan biosynthesis and degradation proteins	1			Peptidoglycan biosynthesis and degradation proteins	1
Lipid biosynthesis proteins	0			Lipid biosynthesis proteins	0			Lipid biosynthesis proteins	0			Lipid biosynthesis proteins	7			Lipid biosynthesis proteins	6			Lipid biosynthesis proteins	2			Lipid biosynthesis proteins	1			Lipid biosynthesis proteins	2			Lipid biosynthesis proteins	1			Lipid biosynthesis proteins	1			Lipid biosynthesis proteins	1			Lipid biosynthesis proteins	1
Prenyltransferases	1			Prenyltransferases	2			Prenyltransferases	0			Prenyltransferases	3			Prenyltransferases	2			Prenyltransferases	0			Prenyltransferases	0			Prenyltransferases	0			Prenyltransferases	1			Prenyltransferases	0			Prenyltransferases	0			Prenyltransferases	0
Amino acid related enzymes	0			Amino acid related enzymes	0			Amino acid related enzymes	0			Amino acid related enzymes	16			Amino acid related enzymes	16			Amino acid related enzymes	0			Amino acid related enzymes	0			Amino acid related enzymes	2			Amino acid related enzymes	2			Amino acid related enzymes	1			Amino acid related enzymes	1			Amino acid related enzymes	0
Photosynthesis proteins	0			Photosynthesis proteins	0			Photosynthesis proteins	0			Photosynthesis proteins	3			Photosynthesis proteins	3			Photosynthesis proteins	0			Photosynthesis proteins	0			Photosynthesis proteins	0			Photosynthesis proteins	0			Photosynthesis proteins	0			Photosynthesis proteins	0			Photosynthesis proteins	0
Transcription factors	0			Transcription factors	3			Transcription factors	1			Transcription factors	20			Transcription factors	18			Transcription factors	6			Transcription factors	4			Transcription factors	2			Transcription factors	2			Transcription factors	7			Transcription factors	3			Transcription factors	6
Transcription machinery	0			Transcription machinery	0			Transcription machinery	0			Transcription machinery	5			Transcription machinery	5			Transcription machinery	0			Transcription machinery	0			Transcription machinery	3			Transcription machinery	3			Transcription machinery	0			Transcription machinery	0			Transcription machinery	0
Messenger RNA biogenesis	0			Messenger RNA biogenesis	1			Messenger RNA biogenesis	0			Messenger RNA biogenesis	10			Messenger RNA biogenesis	11			Messenger RNA biogenesis	0			Messenger RNA biogenesis	0			Messenger RNA biogenesis	0			Messenger RNA biogenesis	0			Messenger RNA biogenesis	1			Messenger RNA biogenesis	0			Messenger RNA biogenesis	1
Ribosome	1			Ribosome	1			Ribosome	1			Ribosome	16			Ribosome	16			Ribosome	2			Ribosome	2			Ribosome	1			Ribosome	1			Ribosome	0			Ribosome	0			Ribosome	1
Ribosome biogenesis	0			Ribosome biogenesis	0			Ribosome biogenesis	0			Ribosome biogenesis	21			Ribosome biogenesis	22			Ribosome biogenesis	0			Ribosome biogenesis	0			Ribosome biogenesis	5			Ribosome biogenesis	3			Ribosome biogenesis	0			Ribosome biogenesis	0			Ribosome biogenesis	2
Transfer RNA biogenesis	0			Transfer RNA biogenesis	1			Transfer RNA biogenesis	0			Transfer RNA biogenesis	27			Transfer RNA biogenesis	29			Transfer RNA biogenesis	0			Transfer RNA biogenesis	0			Transfer RNA biogenesis	2			Transfer RNA biogenesis	2			Transfer RNA biogenesis	1			Transfer RNA biogenesis	0			Transfer RNA biogenesis	2
Translation factors	0			Translation factors	0			Translation factors	0			Translation factors	9			Translation factors	9			Translation factors	0			Translation factors	0			Translation factors	0			Translation factors	0			Translation factors	0			Translation factors	0			Translation factors	0
Chaperones and folding catalysts	0			Chaperones and folding catalysts	0			Chaperones and folding catalysts	0			Chaperones and folding catalysts	12			Chaperones and folding catalysts	13			Chaperones and folding catalysts	0			Chaperones and folding catalysts	0			Chaperones and folding catalysts	2			Chaperones and folding catalysts	1			Chaperones and folding catalysts	0			Chaperones and folding catalysts	0			Chaperones and folding catalysts	0
Membrane trafficking	0			Membrane trafficking	0			Membrane trafficking	0			Membrane trafficking	2			Membrane trafficking	2			Membrane trafficking	0			Membrane trafficking	0			Membrane trafficking	0			Membrane trafficking	0			Membrane trafficking	2			Membrane trafficking	1			Membrane trafficking	1
DNA replication proteins	0			DNA replication proteins	1			DNA replication proteins	0			DNA replication proteins	50			DNA replication proteins	20			DNA replication proteins	2			DNA replication proteins	0			DNA replication proteins	3			DNA replication proteins	3			DNA replication proteins	0			DNA replication proteins	0			DNA replication proteins	1
Chromosome and associated proteins	0			Chromosome and associated proteins	1			Chromosome and associated proteins	0			Chromosome and associated proteins	19			Chromosome and associated proteins	19			Chromosome and associated proteins	1			Chromosome and associated proteins	0			Chromosome and associated proteins	0			Chromosome and associated proteins	0			Chromosome and associated proteins	3			Chromosome and associated proteins	0			Chromosome and associated proteins	3
DNA repair and recombination proteins	1			DNA repair and recombination proteins	4			DNA repair and recombination proteins	0			DNA repair and recombination proteins	50			DNA repair and recombination proteins	47			DNA repair and recombination proteins	3			DNA repair and recombination proteins	0			DNA repair and recombination proteins	3			DNA repair and recombination proteins	3			DNA repair and recombination proteins	6			DNA repair and recombination proteins	1			DNA repair and recombination proteins	3
Mitochondrial biogenesis	0			Mitochondrial biogenesis	0			Mitochondrial biogenesis	0			Mitochondrial biogenesis	14			Mitochondrial biogenesis	14			Mitochondrial biogenesis	0			Mitochondrial biogenesis	0			Mitochondrial biogenesis	0			Mitochondrial biogenesis	0			Mitochondrial biogenesis	0			Mitochondrial biogenesis	0			Mitochondrial biogenesis	0
Transporters	1			Transporters	6			Transporters	3			Transporters	124			Transporters	121			Transporters	16			Transporters	9			Transporters	27			Transporters	23			Transporters	36			Transporters	17			Transporters	25
Secretion system	0			Secretion system	0			Secretion system	0			Secretion system	16			Secretion system	15			Secretion system	2			Secretion system	0			Secretion system	1			Secretion system	0			Secretion system	3			Secretion system	1			Secretion system	3
Bacterial toxins	1			Bacterial toxins	1			Bacterial toxins	0			Bacterial toxins	8			Bacterial toxins	6			Bacterial toxins	3			Bacterial toxins	0			Bacterial toxins	0			Bacterial toxins	1			Bacterial toxins	5			Bacterial toxins	1			Bacterial toxins	5
Two-component system	0			Two-component system	3			Two-component system	0			Two-component system	16			Two-component system	18			Two-component system	0			Two-component system	0			Two-component system	4			Two-component system	4			Two-component system	1			Two-component system	0			Two-component system	2
Bacterial motility proteins	0			Bacterial motility proteins	0			Bacterial motility proteins	0			Bacterial motility proteins	1			Bacterial motility proteins	1			Bacterial motility proteins	0			Bacterial motility proteins	0			Bacterial motility proteins	0			Bacterial motility proteins	0			Bacterial motility proteins	0			Bacterial motility proteins	0			Bacterial motility proteins	0
Cytoskeleton proteins	0			Cytoskeleton proteins	0			Cytoskeleton proteins	0			Cytoskeleton proteins	3			Cytoskeleton proteins	3			Cytoskeleton proteins	0			Cytoskeleton proteins	0			Cytoskeleton proteins	0			Cytoskeleton proteins	0			Cytoskeleton proteins	0			Cytoskeleton proteins	0			Cytoskeleton proteins	0
Exosome	0			Exosome	0			Exosome	0			Exosome	19			Exosome	18			Exosome	1			Exosome	0			Exosome	3			Exosome	2			Exosome	3			Exosome	3			Exosome	2
Prokaryotic defense system	1			Prokaryotic defense system	8			Prokaryotic defense system	0			Prokaryotic defense system	9			Prokaryotic defense system	9			Prokaryotic defense system	1			Prokaryotic defense system	0			Prokaryotic defense system	0			Prokaryotic defense system	0			Prokaryotic defense system	1			Prokaryotic defense system	1			Prokaryotic defense system	1
Antimicrobial resistance genes	0			Antimicrobial resistance genes	4			Antimicrobial resistance genes	0			Antimicrobial resistance genes	6			Antimicrobial resistance genes	6			Antimicrobial resistance genes	0			Antimicrobial resistance genes	0			Antimicrobial resistance genes	1			Antimicrobial resistance genes	0			Antimicrobial resistance genes	1			Antimicrobial resistance genes	0			Antimicrobial resistance genes	5
Glycosylphosphatidylinositol (GPI)-anchored proteins	0			Glycosylphosphatidylinositol (GPI)-anchored proteins	0			Glycosylphosphatidylinositol (GPI)-anchored proteins	0			Glycosylphosphatidylinositol (GPI)-anchored proteins	1			Glycosylphosphatidylinositol (GPI)-anchored proteins	0			Glycosylphosphatidylinositol (GPI)-anchored proteins	0			Glycosylphosphatidylinositol (GPI)-anchored proteins	1			Glycosylphosphatidylinositol (GPI)-anchored proteins	0			Glycosylphosphatidylinositol (GPI)-anchored proteins	0			Glycosylphosphatidylinositol (GPI)-anchored proteins	0			Glycosylphosphatidylinositol (GPI)-anchored proteins	0			Glycosylphosphatidylinositol (GPI)-anchored proteins	0
Pathway
metabiolism pathway				metabiolism pathway				metabiolism pathway				metabiolism pathway				metabiolism pathway				metabiolism pathway				metabiolism pathway				metabiolism pathway				metabiolism pathway				metabiolism pathway				metabiolism pathway				metabiolism pathway
Global and overview	25			Global and overview	15			Global and overview	1			Global and overview	566			Global and overview	440			Global and overview	36			Global and overview	83			Global and overview	65			Global and overview	57			Global and overview	101			Global and overview	69			Global and overview	43
Carbohydrate metabolism	6			Carbohydrate metabolism	7			Carbohydrate metabolism	0			Carbohydrate metabolism	122			Carbohydrate metabolism	117			Carbohydrate metabolism	12			Carbohydrate metabolism	25			Carbohydrate metabolism	23			Carbohydrate metabolism	20			Carbohydrate metabolism	18			Carbohydrate metabolism	13			Carbohydrate metabolism	12
Energy metabolism	2			Energy metabolism	2			Energy metabolism	1			Energy metabolism	46			Energy metabolism	47			Energy metabolism	2			Energy metabolism	3			Energy metabolism	4			Energy metabolism	0			Energy metabolism	4			Energy metabolism	4			Energy metabolism	4
Lipid metabolism	0			Lipid metabolism	0			Lipid metabolism	0			Lipid metabolism	29			Lipid metabolism	29			Lipid metabolism	1			Lipid metabolism	5			Lipid metabolism	5			Lipid metabolism	4			Lipid metabolism	1			Lipid metabolism	2			Lipid metabolism	0
Nucleotide metabolism	0			Nucleotide metabolism	1			Nucleotide metabolism	0			Nucleotide metabolism	38			Nucleotide metabolism	34			Nucleotide metabolism	1			Nucleotide metabolism	7			Nucleotide metabolism	3			Nucleotide metabolism	3			Nucleotide metabolism	5			Nucleotide metabolism	3			Nucleotide metabolism	3
Amino acid metabolism	0			Amino acid metabolism	1			Amino acid metabolism	0			Amino acid metabolism	76			Amino acid metabolism	73			Amino acid metabolism	4			Amino acid metabolism	18			Amino acid metabolism	12			Amino acid metabolism	10			Amino acid metabolism	18			Amino acid metabolism	13			Amino acid metabolism	4
Metabolism of other amino acids	0			Metabolism of other amino acids	0			Metabolism of other amino acids	0			Metabolism of other amino acids	16			Metabolism of other amino acids	13			Metabolism of other amino acids	0			Metabolism of other amino acids	4			Metabolism of other amino acids	2			Metabolism of other amino acids	2			Metabolism of other amino acids	3			Metabolism of other amino acids	0			Metabolism of other amino acids	3
Glycan biosynthesis and metabolism	1			Glycan biosynthesis and metabolism	0			Glycan biosynthesis and metabolism	0			Glycan biosynthesis and metabolism	20			Glycan biosynthesis and metabolism	19			Glycan biosynthesis and metabolism	0			Glycan biosynthesis and metabolism	1			Glycan biosynthesis and metabolism	4			Glycan biosynthesis and metabolism	4			Glycan biosynthesis and metabolism	3			Glycan biosynthesis and metabolism	1			Glycan biosynthesis and metabolism	2
Metabolism of cofactors and vitamins	0			Metabolism of cofactors and vitamins	1			Metabolism of cofactors and vitamins	1			Metabolism of cofactors and vitamins	48			Metabolism of cofactors and vitamins	51			Metabolism of cofactors and vitamins	5			Metabolism of cofactors and vitamins	12			Metabolism of cofactors and vitamins	3			Metabolism of cofactors and vitamins	3			Metabolism of cofactors and vitamins	6			Metabolism of cofactors and vitamins	3			Metabolism of cofactors and vitamins	5
Metabolism of terpenoids and polyketides	5			Metabolism of terpenoids and polyketides	0			Metabolism of terpenoids and polyketides	0			Metabolism of terpenoids and polyketides	12			Metabolism of terpenoids and polyketides	11			Metabolism of terpenoids and polyketides	1			Metabolism of terpenoids and polyketides	1			Metabolism of terpenoids and polyketides	0			Metabolism of terpenoids and polyketides	1			Metabolism of terpenoids and polyketides	3			Metabolism of terpenoids and polyketides	1			Metabolism of terpenoids and polyketides	0
Biosynthesis of other secondary metabolites	0			Biosynthesis of other secondary metabolites	1			Biosynthesis of other secondary metabolites	0			Biosynthesis of other secondary metabolites	14			Biosynthesis of other secondary metabolites	14			Biosynthesis of other secondary metabolites	1			Biosynthesis of other secondary metabolites	3			Biosynthesis of other secondary metabolites	1			Biosynthesis of other secondary metabolites	1			Biosynthesis of other secondary metabolites	3			Biosynthesis of other secondary metabolites	0			Biosynthesis of other secondary metabolites	2
Xenobiotics biodegradation and metabolism	0			Xenobiotics biodegradation and metabolism	2			Xenobiotics biodegradation and metabolism	0			Xenobiotics biodegradation and metabolism	18			Xenobiotics biodegradation and metabolism	14			Xenobiotics biodegradation and metabolism	0			Xenobiotics biodegradation and metabolism	1			Xenobiotics biodegradation and metabolism	0			Xenobiotics biodegradation and metabolism	0			Xenobiotics biodegradation and metabolism	5			Xenobiotics biodegradation and metabolism	5			Xenobiotics biodegradation and metabolism	0
Transcription	0			Transcription	1			Transcription	0			Transcription	1			Transcription	1			Transcription	0			Transcription	0			Transcription	1			Transcription	1			Transcription	0			Transcription	0			Transcription	0
Translation	1			Translation	0			Translation	1			Translation	30			Translation	30			Translation	2			Translation	2			Translation	2			Translation	2			Translation	0			Translation	0			Translation	1
Folding, sorting and degradation	0			Folding, sorting and degradation	1			Folding, sorting and degradation	0			Folding, sorting and degradation	17			Folding, sorting and degradation	18			Folding, sorting and degradation	1			Folding, sorting and degradation	2			Folding, sorting and degradation	0			Folding, sorting and degradation	0			Folding, sorting and degradation	4			Folding, sorting and degradation	1			Folding, sorting and degradation	3
Replication and repair	1			Replication and repair	1			Replication and repair	0			Replication and repair	58			Replication and repair	56			Replication and repair	0			Replication and repair	2			Replication and repair	1			Replication and repair	1			Replication and repair	3			Replication and repair	0			Replication and repair	4
Membrane transport	1			Membrane transport	3			Membrane transport	1			Membrane transport	55			Membrane transport	55			Membrane transport	5			Membrane transport	8			Membrane transport	12			Membrane transport	10			Membrane transport	13			Membrane transport	7			Membrane transport	10
Signal transduction	0			Signal transduction	3			Signal transduction	0			Signal transduction	42			Signal transduction	43			Signal transduction	0			Signal transduction	2			Signal transduction	6			Signal transduction	5			Signal transduction	4			Signal transduction	1			Signal transduction	5
Transport and catabolism	0			Transport and catabolism	0			Transport and catabolism	0			Transport and catabolism	2			Transport and catabolism	2			Transport and catabolism	0			Transport and catabolism	0			Transport and catabolism	1			Transport and catabolism	1			Transport and catabolism	0			Transport and catabolism	0			Transport and catabolism	0
Cell growth and death	0			Cell growth and death	0			Cell growth and death	0			Cell growth and death	10			Cell growth and death	9			Cell growth and death	0			Cell growth and death	0			Cell growth and death	1			Cell growth and death	1			Cell growth and death	0			Cell growth and death	0			Cell growth and death	0
Cellular community - prokaryotes	0			Cellular community - prokaryotes	0			Cellular community - prokaryotes	2			Cellular community - prokaryotes	26			Cellular community - prokaryotes	27			Cellular community - prokaryotes	1			Cellular community - prokaryotes	3			Cellular community - prokaryotes	8			Cellular community - prokaryotes	5			Cellular community - prokaryotes	1			Cellular community - prokaryotes	0			Cellular community - prokaryotes	11
Cell motility	0			Cell motility	0			Cell motility	0			Cell motility	2			Cell motility	2			Cell motility	0			Cell motility	0			Cell motility	0			Cell motility	1			Cell motility	0			Cell motility	0			Cell motility	0
Endocrine system	0			Endocrine system	0			Endocrine system	0			Endocrine system	5			Endocrine system	6			Endocrine system	1			Endocrine system	1			Endocrine system	3			Endocrine system	3			Endocrine system	1			Endocrine system	1			Endocrine system	0
Digestive system	0			Digestive system	0			Digestive system	0			Digestive system	2			Digestive system	2			Digestive system	0			Digestive system	0			Digestive system	0			Digestive system	0			Digestive system	0			Digestive system	0			Digestive system	0
Aging	0			Aging	0			Aging	0			Aging	4			Aging	3			Aging	0			Aging	0			Aging	0			Aging	0			Aging	0			Aging	0			Aging	0
Environmental adaptation	0			Environmental adaptation	0			Environmental adaptation	0			Environmental adaptation	3			Environmental adaptation	3			Environmental adaptation	0			Environmental adaptation	0			Environmental adaptation	2			Environmental adaptation	2			Environmental adaptation	0			Environmental adaptation	0			Environmental adaptation	0
Infectious disease: bacterial	1			Infectious disease: bacterial	1			Infectious disease: bacterial	0			Infectious disease: bacterial	20			Infectious disease: bacterial	19			Infectious disease: bacterial	0			Infectious disease: bacterial	3			Infectious disease: bacterial	1			Infectious disease: bacterial	0			Infectious disease: bacterial	6			Infectious disease: bacterial	2			Infectious disease: bacterial	6
Infectious disease: parasitic	0			Infectious disease: parasitic	0			Infectious disease: parasitic	0			Infectious disease: parasitic	1			Infectious disease: parasitic	1			Infectious disease: parasitic	1			Infectious disease: parasitic	1			Infectious disease: parasitic	0			Infectious disease: parasitic	0			Infectious disease: parasitic	1			Infectious disease: parasitic	1			Infectious disease: parasitic	0
Drug resistance: antimicrobial	0			Drug resistance: antimicrobial	0			Drug resistance: antimicrobial	0			Drug resistance: antimicrobial	14			Drug resistance: antimicrobial	12			Drug resistance: antimicrobial	0			Drug resistance: antimicrobial	1			Drug resistance: antimicrobial	1			Drug resistance: antimicrobial	1			Drug resistance: antimicrobial	0			Drug resistance: antimicrobial	0			Drug resistance: antimicrobial	0
Drug resistance: antineoplastic	0			Drug resistance: antineoplastic	0			Drug resistance: antineoplastic	0			Drug resistance: antineoplastic	3			Drug resistance: antineoplastic	3			Drug resistance: antineoplastic	0			Drug resistance: antineoplastic	0			Drug resistance: antineoplastic	0			Drug resistance: antineoplastic	0			Drug resistance: antineoplastic	0			Drug resistance: antineoplastic	0			Drug resistance: antineoplastic	0

## Sheet: Table S6 (Fig6)
Screen and statistics results of RER values of core-genome differences after KEGG annotation
	all_core	Point1+	Point1-	Point2+	Point2-	Point3+	Point3-	Point4+	Point4-	Point5+	Point5-	Point6+	Point6-
Glycolysis / Gluconeogenesis	36.4486	0	0	0	18.6916	17.757	0	0.934579	1.86916	0.934579	2.80374	1.86916	1.86916
Citrate cycle (TCA cycle)	34.9206	0	0	0	17.4603	17.4603	0	0	1.5873	1.5873	0	0	0
Pentose phosphate pathway	23.5294	1.17647	0	0	8.23529	8.23529	2.35294	2.35294	0	0	3.52941	0	3.52941
Pentose and glucuronate interconversions	10.5882	0	1.17647	0	3.52941	1.17647	3.52941	5.88235	1.17647	2.35294	1.17647	0	1.17647
Fructose and mannose metabolism	14.4144	0.900901	0.900901	0	8.10811	8.10811	0.900901	0.900901	1.8018	1.8018	1.8018	1.8018	0.900901
Galactose metabolism	20.5128	0	2.5641	0	7.69231	5.12821	7.69231	7.69231	5.12821	7.69231	1.28205	0	1.28205
Ascorbate and aldarate metabolism	9.67742	0	0	0	3.22581	1.6129	0	1.6129	0	0	0	0	0
Starch and sucrose metabolism	14.1509	0	0.943396	0	6.60377	6.60377	0	0.943396	2.83019	2.83019	0.943396	0	0.943396
Amino sugar and nucleotide sugar metabolism	17.9487	0.641026	0	0	6.41026	6.41026	0	0	3.20513	2.5641	0	0.641026	0
Pyruvate metabolism	35.4331	0.787402	0.787402	0	20.4724	18.1102	0	2.3622	0.787402	0	1.5748	1.5748	1.5748
Glyoxylate and dicarboxylate metabolism	21.7822	1.9802	0.990099	0	9.90099	10.8911	0	0	0.990099	0	0	0.990099	0
Propanoate metabolism	25	0	1.04167	0	12.5	12.5	0	1.04167	2.08333	1.04167	1.04167	2.08333	1.04167
Butanoate metabolism	16.3636	0	0	0	10	8.18182	0.909091	2.72727	0	0	0.909091	1.81818	0
C5-Branched dibasic acid metabolism	34.4828	0	0	0	24.1379	13.7931	0	10.3448	0	0	10.3448	3.44828	6.89655
Inositol phosphate metabolism	5.26316	0	0	0	2.63158	2.63158	0	0	1.31579	0	0	1.31579	0
Oxidative phosphorylation	10.5023	0	0	0	3.19635	3.19635	0	0	0.456621	0	0	0	0.456621
Photosynthesis	12.6984	0	0	0	4.7619	4.7619	0	0	0	0	0	0	0
Carbon fixation in photosynthetic organisms	30.5556	0	0	0	13.8889	13.8889	0	0	0	0	2.77778	2.77778	0
Carbon fixation pathways in prokaryotes	22.3214	0	0	0	13.3929	12.5	0	0.892857	0.892857	0	0.892857	0.892857	0.892857
Methane metabolism	9.23077	0	0.512821	0	4.61538	5.12821	0.512821	0.512821	1.02564	0	0	0.512821	0.512821
Nitrogen metabolism	21.5385	3.07692	0	0	9.23077	9.23077	1.53846	1.53846	0	0	1.53846	0	1.53846
Sulfur metabolism	8.25688	0	0.917431	0.917431	2.75229	2.75229	0	0	0	0	0.917431	0.917431	0
Fatty acid biosynthesis	36.5854	0	0	0	19.5122	17.0732	2.43902	4.87805	2.43902	2.43902	2.43902	0	2.43902
Fatty acid degradation	18.9655	0	0	0	10.3448	8.62069	0	1.72414	1.72414	1.72414	0	0	0
Glycerolipid metabolism	17.7778	0	0	0	10	8.88889	0	1.11111	2.22222	1.11111	0	0	1.11111
Glycerophospholipid metabolism	14.7826	0	0	0	10.4348	9.56522	0	0.869565	1.73913	1.73913	0	0	0
Arachidonic acid metabolism	4.44444	0	0	0	2.22222	2.22222	0	0	0	0	0	0	0
Purine metabolism	22.2222	0	0	0	11.1111	9.72222	0.462963	1.85185	0.462963	0.462963	1.38889	0.925926	0.925926
Pyrimidine metabolism	30	0	0.909091	0	14.5455	11.8182	0	2.72727	1.81818	1.81818	1.81818	0.909091	0.909091
Alanine, aspartate and glutamate metabolism	28.5714	1.42857	0	0	11.4286	11.4286	0	1.42857	0	0	1.42857	1.42857	1.42857
Glycine, serine and threonine metabolism	29.1262	1.94175	0	0	13.5922	13.5922	0	0	2.91262	1.94175	0.970874	0	1.94175
Cysteine and methionine metabolism	19.6721	0	0	0	7.37705	7.37705	0	0	0.819672	0	2.45902	1.63934	2.45902
Valine, leucine and isoleucine degradation	18.5714	0	0	0	8.57143	7.14286	1.42857	2.85714	1.42857	1.42857	0	0	0
Valine, leucine and isoleucine biosynthesis	63.1579	0	0	0	52.6316	36.8421	0	15.7895	0	0	10.5263	5.26316	10.5263
Lysine biosynthesis	24.4898	0	0	0	8.16327	8.16327	0	0	2.04082	2.04082	2.04082	2.04082	0
Lysine degradation	10.989	0	0	0	5.49451	4.3956	0	1.0989	1.0989	1.0989	0	0	0
Arginine biosynthesis	27.8689	0	1.63934	0	13.1148	13.1148	1.63934	3.27869	0	0	8.19672	0	6.55738
Arginine and proline metabolism	10.2804	0	0.934579	0	4.6729	4.6729	0.934579	1.86916	0	0	0.934579	0	0.934579
Histidine metabolism	34.0426	0	0	0	14.8936	6.38298	2.12766	10.6383	4.25532	4.25532	4.25532	0	4.25532
Tyrosine metabolism	4.7619	0	0	0	2.38095	2.38095	0	0	0	0	0	0	0
Phenylalanine metabolism	4.05405	0	0	0	2.7027	2.7027	0	0	0	0	0	0	0
Tryptophan metabolism	12.5	0	0	0	5	3.75	0	1.25	1.25	1.25	0	0	0
Phenylalanine, tyrosine and tryptophan biosynthesis	26.7606	0	1.40845	0	15.493	16.9014	0	0	2.8169	2.8169	0	0	0
beta-Alanine metabolism	13.3333	0	0	0	4.44444	2.22222	0	2.22222	0	0	0	2.22222	0
Taurine and hypotaurine metabolism	24	0	0	0	16	12	0	4	0	0	4	4	0
Selenocompound metabolism	24.2424	0	0	0	6.06061	6.06061	0	0	0	0	0	0	0
Cyanoamino acid metabolism	8.33333	0	0	0	2.77778	0	0	2.77778	0	0	2.77778	2.77778	0
D-Amino acid metabolism	26.4151	0	0	0	7.54717	7.54717	0	0	3.77358	3.77358	0	0	0
Glutathione metabolism	14.0351	0	0	0	7.01754	5.26316	0	1.75439	0	0	1.75439	1.75439	0
O-Antigen nucleotide sugar biosynthesis	11.3402	1.03093	0	0	4.12371	4.12371	0	0	2.06186	2.06186	0	0	0
Peptidoglycan biosynthesis	47.1698	0	0	0	30.1887	28.3019	0	1.88679	3.77358	3.77358	3.77358	1.88679	1.88679
Other glycan degradation	4.54545	0	0	0	0	0	0	0	0	0	4.54545	4.54545	0
Thiamine metabolism	30.5556	0	0	0	13.8889	11.1111	0	2.77778	0	0	0	0	0
Riboflavin metabolism	18.5185	0	1.85185	1.85185	11.1111	11.1111	0	0	0	0	0	0	0
Vitamin B6 metabolism	16.6667	0	0	0	0	0	4.16667	4.16667	0	0	0	0	0
Nicotinate and nicotinamide metabolism	11.1111	0	0	0	7.07071	6.06061	1.0101	2.0202	0	0	2.0202	0	2.0202
Pantothenate and CoA biosynthesis	45.4545	0	0	0	25	18.1818	2.27273	9.09091	0	0	4.54545	2.27273	2.27273
Biotin metabolism	41.6667	0	0	0	8.33333	8.33333	4.16667	4.16667	8.33333	8.33333	0	0	0
Lipoic acid metabolism	38.4615	0	0	0	7.69231	7.69231	0	0	0	0	0	0	0
Folate biosynthesis	22.619	0	0	0	8.33333	7.14286	1.19048	2.38095	1.19048	1.19048	0	1.19048	0
One carbon pool by folate	26.8293	0	0	0	14.6341	14.6341	2.43902	2.43902	0	0	0	2.43902	0
Porphyrin metabolism	11.5108	0	0	0	4.31655	4.31655	0	0	0	0	1.43885	1.43885	0
Ubiquinone and other terpenoid-quinone biosynthesis	16.9492	0	0	0	10.1695	10.1695	0	0	0	0	0	0	0
Terpenoid backbone biosynthesis	20.6349	0	0	0	9.52381	9.52381	1.5873	1.5873	0	0	0	0	0
Carotenoid biosynthesis	8.92857	8.92857	0	0	5.35714	3.57143	0	1.78571	0	0	5.35714	0	1.78571
Insect hormone biosynthesis	16.6667	0	0	0	11.1111	5.55556	0	5.55556	0	0	0	0	0
Zeatin biosynthesis	10	0	0	0	10	0	0	0	0	10	0	0	0
Limonene and pinene degradation	25	0	0	0	16.6667	8.33333	0	8.33333	0	0	0	0	0
Biosynthesis of siderophore group nonribosomal peptides	2.63158	0	0	0	2.63158	2.63158	0	0	0	0	0	0	0
Tropane, piperidine and pyridine alkaloid biosynthesis	7.69231	0	0	0	3.84615	3.84615	0	0	0	0	0	0	0
Glucosinolate biosynthesis	9.52381	0	0	0	4.7619	0	0	4.7619	0	0	0	0	0
Penicillin and cephalosporin biosynthesis	6.25	0	6.25	0	0	0	0	0	0	0	0	0	0
Monobactam biosynthesis	17.8571	0	0	0	7.14286	7.14286	0	0	0	0	3.57143	3.57143	0
Streptomycin biosynthesis	19.0476	0	0	0	4.7619	4.7619	0	0	0	0	0	0	0
Novobiocin biosynthesis	10	0	0	0	6.66667	6.66667	0	0	0	0	0	0	0
Phenazine biosynthesis	12.5	0	0	0	6.25	6.25	0	0	0	0	0	0	0
Prodigiosin biosynthesis	20	0	0	0	5	5	5	5	0	0	0	0	0
Biosynthesis of various antibiotics	6.55738	0	0	0	1.63934	1.63934	0	1.63934	0	0	1.63934	0	0
Biosynthesis of various other secondary metabolites	23.8095	0	0	0	14.2857	14.2857	0	0	2.38095	2.38095	2.38095	2.38095	0
Benzoate degradation	7.54717	0	0	0	4.71698	4.71698	0	0	0	0	0.943396	0	0.943396
Aminobenzoate degradation	2.46914	0	0	0	1.23457	1.23457	0	0	0	0	0	0	0
Chloroalkane and chloroalkene degradation	13.9535	0	0	0	9.30233	6.97674	0	2.32558	0	0	0	0	0
Chlorocyclohexane and chlorobenzene degradation	7.31707	0	0	0	7.31707	7.31707	0	0	0	0	2.43902	0	2.43902
Xylene degradation	8.82353	0	0	0	8.82353	8.82353	0	0	0	0	2.94118	0	2.94118
Styrene degradation	12	0	4	0	8	12	0	0	0	0	4	0	4
Atrazine degradation	18.75	0	0	0	6.25	6.25	0	0	0	0	0	0	0
Dioxin degradation	3.22581	0	0	0	3.22581	3.22581	0	0	0	0	0	0	0
Naphthalene degradation	6.89655	0	0	0	3.44828	3.44828	0	0	0	0	0	0	0
Drug metabolism - other enzymes	25	0	3.125	0	6.25	6.25	0	0	0	0	3.125	0	3.125
RNA polymerase	8.47458	0	0	0	1.69492	1.69492	0	0	1.69492	1.69492	0	0	0
Ribosome	39.8601	0.699301	0.699301	0.699301	11.1888	11.1888	1.3986	1.3986	0.699301	0.699301	0	0.699301	0
Aminoacyl-tRNA biosynthesis	36.3636	0	0	0	21.2121	21.2121	0	0	1.51515	1.51515	0	0	0
Protein export	41.0256	0	0	0	25.641	23.0769	0	2.5641	0	0	7.69231	5.12821	2.5641
Sulfur relay system	34.4828	0	0	0	6.89655	6.89655	3.44828	3.44828	0	0	0	0	0
RNA degradation	17.7215	0	1.26582	0	10.1266	11.3924	0	0	0	0	1.26582	1.26582	0
DNA replication	28.3333	0	0	0	21.6667	18.3333	0	1.66667	1.66667	1.66667	0	0	0
Base excision repair	23.2558	2.32558	0	0	18.6047	18.6047	0	0	0	0	2.32558	2.32558	0
Nucleotide excision repair	14.8936	0	0	0	12.766	12.766	0	0	0	0	0	0	0
Mismatch repair	40.9091	0	0	0	36.3636	31.8182	0	2.27273	0	0	2.27273	4.54545	0
Homologous recombination	29.1667	0	1.38889	0	25	23.6111	0	0	0	0	1.38889	1.38889	0
ABC transporters	16.537	0	0.389105	0.194553	8.94942	9.14397	0.194553	0.583658	2.14008	1.55642	1.55642	1.16732	0.972763
Phosphotransferase system (PTS)	33.8028	1.40845	1.40845	0	9.85915	8.4507	5.6338	5.6338	1.40845	2.8169	2.8169	2.8169	1.40845
Bacterial secretion system	17.5676	0	0	0	13.5135	12.1622	0	1.35135	0	0	4.05405	2.7027	1.35135
Two-component system	13.4538	0	0.60241	0	7.42972	7.42972	0	0.401606	1.20482	1.00402	0.60241	0.803213	0.200803
MAPK signaling pathway - plant	5.55556	0	0	0	1.85185	1.85185	0	0	0	0	0	0	0
HIF-1 signaling pathway	13.1579	0	0	0	6.57895	6.57895	0	0	0	0	1.31579	1.31579	0
Peroxisome	8.21918	0	0	0	2.73973	2.73973	0	0	1.36986	1.36986	0	0	0
Cell cycle - Caulobacter	35.4839	0	0	0	29.0323	25.8065	0	0	0	0	0	0	0
Ferroptosis	3.0303	0	0	0	3.0303	3.0303	0	0	3.0303	3.0303	0	0	0
Quorum sensing	17.0213	0	1.06383	0.70922	8.86525	10.2837	0.35461	1.06383	3.5461	1.77305	2.12766	4.60993	0
Biofilm formation - Vibrio cholerae	7.54717	0	0	0	2.83019	2.83019	0	0	0	0	0	0	0
Biofilm formation - Pseudomonas aeruginosa	2.22222	0	0	0	1.11111	1.11111	0	0	0	0	0	0	0
Biofilm formation - Escherichia coli	4.91803	0	0	0	1.63934	1.63934	0	0	1.63934	1.63934	0	0	0
Flagellar assembly	3.63636	0	0	0	3.63636	3.63636	0	0	0	0	0	0	0
Glucagon signaling pathway	14.0351	0	0	0	3.50877	3.50877	0	0	0	0	1.75439	0	1.75439
Adipocytokine signaling pathway	1.88679	0	0	0	1.88679	1.88679	0	0	1.88679	1.88679	0	0	0
PPAR signaling pathway	4.7619	0	0	0	3.1746	3.1746	1.5873	1.5873	3.1746	3.1746	0	0	0
Thyroid hormone synthesis	3.77358	0	0	0	1.88679	1.88679	0	0	0	0	0	0	0
Fat digestion and absorption	7.14286	0	0	0	3.57143	3.57143	0	0	0	0	0	0	0
Mineral absorption	5.55556	0	0	0	2.77778	2.77778	0	0	0	0	0	0	0
Longevity regulating pathway - worm	12.2807	0	0	0	5.26316	3.50877	0	0	0	0	0	0	0
Longevity regulating pathway - multiple species	6.89655	0	0	0	1.72414	1.72414	0	0	0	0	0	0	0
Thermogenesis	1.59574	0	0	0	0.531915	0.531915	0	0	0.531915	0.531915	0	0	0
Plant-pathogen interaction	2.32558	0	0	0	2.32558	2.32558	0	0	1.16279	1.16279	0	0	0
Viral carcinogenesis	0.574713	0	0	0	0	0	0	0	0	0	0.574713	0	0.574713
Central carbon metabolism in cancer	20.4082	0	0	0	6.12245	6.12245	0	0	0	0	2.04082	0	2.04082
Renal cell carcinoma	1.78571	0	0	0	1.78571	1.78571	0	0	0	0	0	0	0
Human papillomavirus infection	0.4329	0	0	0	0	0	0	0	0	0	0.4329	0	0.4329
Epithelial cell signaling in Helicobacter pylori infection	3.2967	0	0	0	2.1978	2.1978	0	0	0	0	0	0	0
Pathogenic Escherichia coli infection	1.31579	0	0	0	0.657895	0.657895	0	0	0	0	0.657895	0.657895	0
Salmonella infection	1.38249	0	0	0	0.460829	0.460829	0	0	0	0	0.460829	0.460829	0
Legionellosis	4.34783	0	0	0	2.89855	2.89855	0	0	0	0	0	0	0
Staphylococcus aureus infection	32.4324	1.35135	4.05405	0	18.9189	16.2162	0	4.05405	1.35135	0	6.75676	6.75676	2.7027
Tuberculosis	2.29008	0	0	0	2.29008	2.29008	0	0	0	0	0	0	0
Bacterial invasion of epithelial cells	1.31579	0	0	0	1.31579	1.31579	0	0	0	0	0	0	0
Fluid shear stress and atherosclerosis	2.0202	0	0	0	1.0101	1.0101	0	0	0	0	1.0101	0	1.0101
beta-Lactam resistance	8.92857	0	2.67857	0	6.25	5.35714	0	0.892857	0.892857	0.892857	0	0	0
Vancomycin resistance	27.2727	0	0	0	9.09091	9.09091	0	0	0	0	0	0	0
Cationic antimicrobial peptide (CAMP) resistance	16.6667	0	0	0	9.25926	7.40741	0	0	0	0	0	0	0
Platinum drug resistance	2.17391	0	0	0	2.17391	2.17391	0	0	0	0	0	0	0
Antifolate resistance	15.3846	0	0	0	7.69231	7.69231	0	0	0	0	0	0	0

## Sheet: Table S7 (FigS2)
Core-genomes analysis of each sub-Groups based on KEGG annotation											RER values of each sub-Groups based on KEGG annotation
	all_core	subgroup1	subgroup2	subgroup3	subgroup4	subgroup5	subgroup6	subgroup7				all_core	subgroup1	subgroup2	subgroup3	subgroup4	subgroup5	subgroup6	subgroup7
Glycolysis / Gluconeogenesis	18	37	37	37	38	39	19	39			Glycolysis / Gluconeogenesis	0.168224	0.345794	0.345794	0.345794	0.35514	0.364486	0.17757	0.364486
Citrate cycle (TCA cycle)	10	22	22	21	22	22	11	22			Citrate cycle (TCA cycle)	0.15873	0.349206	0.349206	0.333333	0.349206	0.349206	0.174603	0.349206
Pentose phosphate pathway	10	17	20	20	19	19	13	20			Pentose phosphate pathway	0.117647	0.2	0.235294	0.235294	0.223529	0.223529	0.152941	0.235294
Pentose and glucuronate interconversions	1	8	9	7	9	3	5	8			Pentose and glucuronate interconversions	0.0117647	0.0941176	0.105882	0.0823529	0.105882	0.0352941	0.0588235	0.0941176
Fructose and mannose metabolism	4	14	13	12	15	13	7	14			Fructose and mannose metabolism	0.036036	0.126126	0.117117	0.108108	0.135135	0.117117	0.0630631	0.126126
Galactose metabolism	3	15	16	10	16	8	10	16			Galactose metabolism	0.0384615	0.192308	0.205128	0.128205	0.205128	0.102564	0.128205	0.205128
Ascorbate and aldarate metabolism	4	6	6	6	5	6	4	6			Ascorbate and aldarate metabolism	0.0645161	0.0967742	0.0967742	0.0967742	0.0806452	0.0967742	0.0645161	0.0967742
Starch and sucrose metabolism	6	14	15	12	14	15	7	14			Starch and sucrose metabolism	0.0566038	0.132075	0.141509	0.113208	0.132075	0.141509	0.0660377	0.132075
Amino sugar and nucleotide sugar metabolism	16	28	27	23	28	28	18	28			Amino sugar and nucleotide sugar metabolism	0.102564	0.179487	0.173077	0.147436	0.179487	0.179487	0.115385	0.179487
Pyruvate metabolism	17	43	43	43	41	45	18	44			Pyruvate metabolism	0.133858	0.338583	0.338583	0.338583	0.322835	0.354331	0.141732	0.346457
Glyoxylate and dicarboxylate metabolism	10	22	21	21	22	22	11	21			Glyoxylate and dicarboxylate metabolism	0.0990099	0.217822	0.207921	0.207921	0.217822	0.217822	0.108911	0.207921
Propanoate metabolism	9	23	22	21	23	24	11	23			Propanoate metabolism	0.09375	0.239583	0.229167	0.21875	0.239583	0.25	0.114583	0.239583
Butanoate metabolism	4	18	16	17	16	16	7	18			Butanoate metabolism	0.0363636	0.163636	0.145455	0.154545	0.145455	0.145455	0.0636364	0.163636
C5-Branched dibasic acid metabolism	2	8	9	10	9	7	3	10			C5-Branched dibasic acid metabolism	0.0689655	0.275862	0.310345	0.344828	0.310345	0.241379	0.103448	0.344828
Inositol phosphate metabolism	2	4	3	3	4	4	2	4			Inositol phosphate metabolism	0.0263158	0.0526316	0.0394737	0.0394737	0.0526316	0.0526316	0.0263158	0.0526316
Oxidative phosphorylation	15	22	23	22	23	23	16	23			Oxidative phosphorylation	0.0684932	0.100457	0.105023	0.100457	0.105023	0.105023	0.0730594	0.105023
Photosynthesis	5	8	8	8	8	8	5	8			Photosynthesis	0.0793651	0.126984	0.126984	0.126984	0.126984	0.126984	0.0793651	0.126984
Carbon fixation in photosynthetic organisms	6	11	10	11	11	11	6	11			Carbon fixation in photosynthetic organisms	0.166667	0.305556	0.277778	0.305556	0.305556	0.305556	0.166667	0.305556
Carbon fixation pathways in prokaryotes	10	24	24	24	24	25	10	25			Carbon fixation pathways in prokaryotes	0.0892857	0.214286	0.214286	0.214286	0.214286	0.223214	0.0892857	0.223214
Methane metabolism	7	17	17	16	17	18	8	17			Methane metabolism	0.0358974	0.0871795	0.0871795	0.0820513	0.0871795	0.0923077	0.0410256	0.0871795
Nitrogen metabolism	5	12	13	13	13	13	7	13			Nitrogen metabolism	0.0769231	0.184615	0.2	0.2	0.2	0.2	0.107692	0.2
Sulfur metabolism	5	9	8	9	9	9	6	8			Sulfur metabolism	0.0458716	0.0825688	0.0733945	0.0825688	0.0825688	0.0825688	0.0550459	0.0733945
Fatty acid biosynthesis	6	14	15	14	13	15	7	15			Fatty acid biosynthesis	0.146341	0.341463	0.365854	0.341463	0.317073	0.365854	0.170732	0.365854
Fatty acid degradation	5	11	11	10	10	11	5	11			Fatty acid degradation	0.0862069	0.189655	0.189655	0.172414	0.172414	0.189655	0.0862069	0.189655
Glycerolipid metabolism	7	15	16	14	15	16	7	16			Glycerolipid metabolism	0.0777778	0.166667	0.177778	0.155556	0.166667	0.177778	0.0777778	0.177778
Glycerophospholipid metabolism	4	17	17	15	16	17	5	17			Glycerophospholipid metabolism	0.0347826	0.147826	0.147826	0.130435	0.13913	0.147826	0.0434783	0.147826
Arachidonic acid metabolism	1	2	2	2	2	2	1	2			Arachidonic acid metabolism	0.0222222	0.0444444	0.0444444	0.0444444	0.0444444	0.0444444	0.0222222	0.0444444
alpha-Linolenic acid metabolism	1	1	1	1	1	1	1	1			alpha-Linolenic acid metabolism	0.0384615	0.0384615	0.0384615	0.0384615	0.0384615	0.0384615	0.0384615	0.0384615
Purine metabolism	19	46	45	45	46	42	23	46			Purine metabolism	0.087963	0.212963	0.208333	0.208333	0.212963	0.194444	0.106481	0.212963
Pyrimidine metabolism	14	31	31	30	31	30	16	32			Pyrimidine metabolism	0.127273	0.281818	0.281818	0.272727	0.281818	0.272727	0.145455	0.290909
Alanine, aspartate and glutamate metabolism	10	19	19	19	19	20	11	19			Alanine, aspartate and glutamate metabolism	0.142857	0.271429	0.271429	0.271429	0.271429	0.285714	0.157143	0.271429
Glycine, serine and threonine metabolism	14	28	30	27	30	30	16	30			Glycine, serine and threonine metabolism	0.135922	0.271845	0.291262	0.262136	0.291262	0.291262	0.15534	0.291262
Cysteine and methionine metabolism	13	22	23	23	24	24	15	24			Cysteine and methionine metabolism	0.106557	0.180328	0.188525	0.188525	0.196721	0.196721	0.122951	0.196721
Valine, leucine and isoleucine degradation	5	13	13	12	11	13	7	13			Valine, leucine and isoleucine degradation	0.0714286	0.185714	0.185714	0.171429	0.157143	0.185714	0.1	0.185714
Valine, leucine and isoleucine biosynthesis	2	11	12	12	11	11	2	12			Valine, leucine and isoleucine biosynthesis	0.105263	0.578947	0.631579	0.631579	0.578947	0.578947	0.105263	0.631579
Lysine biosynthesis	6	12	11	11	12	12	8	12			Lysine biosynthesis	0.122449	0.244898	0.22449	0.22449	0.244898	0.244898	0.163265	0.244898
Lysine degradation	4	10	10	9	9	10	5	10			Lysine degradation	0.043956	0.10989	0.10989	0.0989011	0.0989011	0.10989	0.0549451	0.10989
Arginine biosynthesis	5	12	16	17	16	16	9	16			Arginine biosynthesis	0.0819672	0.196721	0.262295	0.278689	0.262295	0.262295	0.147541	0.262295
Arginine and proline metabolism	4	10	11	11	10	10	5	10			Arginine and proline metabolism	0.0373832	0.0934579	0.102804	0.102804	0.0934579	0.0934579	0.046729	0.0934579
Histidine metabolism	6	14	16	14	14	13	9	16			Histidine metabolism	0.12766	0.297872	0.340426	0.297872	0.297872	0.276596	0.191489	0.340426
Tyrosine metabolism	2	4	4	4	4	4	2	4			Tyrosine metabolism	0.0238095	0.047619	0.047619	0.047619	0.047619	0.047619	0.0238095	0.047619
Phenylalanine metabolism	1	3	3	3	3	3	1	3			Phenylalanine metabolism	0.0135135	0.0405405	0.0405405	0.0405405	0.0405405	0.0405405	0.0135135	0.0405405
Tryptophan metabolism	5	10	10	9	9	10	6	10			Tryptophan metabolism	0.0625	0.125	0.125	0.1125	0.1125	0.125	0.075	0.125
Phenylalanine, tyrosine and tryptophan biosynthesis	6	19	19	17	19	19	7	18			Phenylalanine, tyrosine and tryptophan biosynthesis	0.084507	0.267606	0.267606	0.239437	0.267606	0.267606	0.0985915	0.253521
beta-Alanine metabolism	3	6	5	5	5	6	4	6			beta-Alanine metabolism	0.0666667	0.133333	0.111111	0.111111	0.111111	0.133333	0.0888889	0.133333
Taurine and hypotaurine metabolism	2	6	5	6	6	5	2	6			Taurine and hypotaurine metabolism	0.08	0.24	0.2	0.24	0.24	0.2	0.08	0.24
Selenocompound metabolism	6	8	8	8	8	8	6	8			Selenocompound metabolism	0.181818	0.242424	0.242424	0.242424	0.242424	0.242424	0.181818	0.242424
Cyanoamino acid metabolism	2	3	2	3	3	2	2	3			Cyanoamino acid metabolism	0.0555556	0.0833333	0.0555556	0.0833333	0.0833333	0.0555556	0.0555556	0.0833333
D-Amino acid metabolism	10	14	14	12	14	14	10	14			D-Amino acid metabolism	0.188679	0.264151	0.264151	0.226415	0.264151	0.264151	0.188679	0.264151
Glutathione metabolism	4	8	7	8	8	7	4	8			Glutathione metabolism	0.0701754	0.140351	0.122807	0.140351	0.140351	0.122807	0.0701754	0.140351
O-Antigen repeat unit biosynthesis	1	1	1	1	1	1	1	1			O-Antigen repeat unit biosynthesis	0.0285714	0.0285714	0.0285714	0.0285714	0.0285714	0.0285714	0.0285714	0.0285714
O-Antigen nucleotide sugar biosynthesis	6	11	12	10	12	11	7	12			O-Antigen nucleotide sugar biosynthesis	0.0618557	0.113402	0.123711	0.103093	0.123711	0.113402	0.0721649	0.123711
Peptidoglycan biosynthesis	8	24	24	23	25	24	10	25			Peptidoglycan biosynthesis	0.150943	0.45283	0.45283	0.433962	0.471698	0.45283	0.188679	0.471698
Other glycan degradation	0	1	0	1	1	1	1	1			Other glycan degradation	0	0.0454545	0	0.0454545	0.0454545	0.0454545	0.0454545	0.0454545
Arabinogalactan biosynthesis - Mycobacterium	1	1	1	1	1	1	1	1			Arabinogalactan biosynthesis - Mycobacterium	0.0833333	0.0833333	0.0833333	0.0833333	0.0833333	0.0833333	0.0833333	0.0833333
Thiamine metabolism	6	11	11	11	11	10	6	11			Thiamine metabolism	0.166667	0.305556	0.305556	0.305556	0.305556	0.277778	0.166667	0.305556
Riboflavin metabolism	4	10	10	10	10	10	5	9			Riboflavin metabolism	0.0740741	0.185185	0.185185	0.185185	0.185185	0.185185	0.0925926	0.166667
Vitamin B6 metabolism	3	4	4	4	3	4	4	4			Vitamin B6 metabolism	0.125	0.166667	0.166667	0.166667	0.125	0.166667	0.166667	0.166667
Nicotinate and nicotinamide metabolism	2	8	9	9	9	7	3	9			Nicotinate and nicotinamide metabolism	0.020202	0.0808081	0.0909091	0.0909091	0.0909091	0.0707071	0.030303	0.0909091
Pantothenate and CoA biosynthesis	7	19	19	20	18	19	9	20			Pantothenate and CoA biosynthesis	0.159091	0.431818	0.431818	0.454545	0.409091	0.431818	0.204545	0.454545
Biotin metabolism	6	10	10	8	9	10	8	10			Biotin metabolism	0.25	0.416667	0.416667	0.333333	0.375	0.416667	0.333333	0.416667
Lipoic acid metabolism	4	5	5	5	5	5	4	5			Lipoic acid metabolism	0.307692	0.384615	0.384615	0.384615	0.384615	0.384615	0.307692	0.384615
Folate biosynthesis	11	20	19	18	19	17	13	19			Folate biosynthesis	0.130952	0.238095	0.22619	0.214286	0.22619	0.202381	0.154762	0.22619
One carbon pool by folate	4	12	11	11	11	10	5	11			One carbon pool by folate	0.097561	0.292683	0.268293	0.268293	0.268293	0.243902	0.121951	0.268293
Retinol metabolism	1	1	1	1	1	1	1	1			Retinol metabolism	0.02	0.02	0.02	0.02	0.02	0.02	0.02	0.02
Porphyrin metabolism	9	16	14	16	16	16	10	16			Porphyrin metabolism	0.0647482	0.115108	0.100719	0.115108	0.115108	0.115108	0.0719424	0.115108
Ubiquinone and other terpenoid-quinone biosynthesis	4	10	10	10	10	10	4	10			Ubiquinone and other terpenoid-quinone biosynthesis	0.0677966	0.169492	0.169492	0.169492	0.169492	0.169492	0.0677966	0.169492
Terpenoid backbone biosynthesis	6	13	13	13	12	13	7	13			Terpenoid backbone biosynthesis	0.0952381	0.206349	0.206349	0.206349	0.190476	0.206349	0.111111	0.206349
Carotenoid biosynthesis	0	2	3	5	4	5	2	5			Carotenoid biosynthesis	0	0.0357143	0.0535714	0.0892857	0.0714286	0.0892857	0.0357143	0.0892857
Insect hormone biosynthesis	1	3	3	3	2	3	1	3			Insect hormone biosynthesis	0.0555556	0.166667	0.166667	0.166667	0.111111	0.166667	0.0555556	0.166667
Zeatin biosynthesis	0	1	1	0	0	1	0	1			Zeatin biosynthesis	0	0.1	0.1	0	0	0.1	0	0.1
Limonene and pinene degradation	1	3	3	3	2	3	1	3			Limonene and pinene degradation	0.0833333	0.25	0.25	0.25	0.166667	0.25	0.0833333	0.25
Geraniol degradation	1	1	1	1	1	1	1	1			Geraniol degradation	0.0625	0.0625	0.0625	0.0625	0.0625	0.0625	0.0625	0.0625
Biosynthesis of ansamycins	1	1	1	1	1	1	1	1			Biosynthesis of ansamycins	0.03125	0.03125	0.03125	0.03125	0.03125	0.03125	0.03125	0.03125
Biosynthesis of siderophore group nonribosomal peptides	0	1	1	1	1	1	0	1			Biosynthesis of siderophore group nonribosomal peptides	0	0.0263158	0.0263158	0.0263158	0.0263158	0.0263158	0	0.0263158
Tropane, piperidine and pyridine alkaloid biosynthesis	1	2	2	2	2	2	1	2			Tropane, piperidine and pyridine alkaloid biosynthesis	0.0384615	0.0769231	0.0769231	0.0769231	0.0769231	0.0769231	0.0384615	0.0769231
Glucosinolate biosynthesis	1	2	2	2	2	1	1	2			Glucosinolate biosynthesis	0.047619	0.0952381	0.0952381	0.0952381	0.0952381	0.047619	0.047619	0.0952381
Penicillin and cephalosporin biosynthesis	1	1	1	1	1	1	1	1			Penicillin and cephalosporin biosynthesis	0.0625	0.0625	0.0625	0.0625	0.0625	0.0625	0.0625	0.0625
Monobactam biosynthesis	2	5	4	5	5	5	3	5			Monobactam biosynthesis	0.0714286	0.178571	0.142857	0.178571	0.178571	0.178571	0.107143	0.178571
Streptomycin biosynthesis	3	4	4	4	4	4	3	4			Streptomycin biosynthesis	0.142857	0.190476	0.190476	0.190476	0.190476	0.190476	0.142857	0.190476
Neomycin, kanamycin and gentamicin biosynthesis	1	1	1	1	1	1	1	1			Neomycin, kanamycin and gentamicin biosynthesis	0.0169492	0.0169492	0.0169492	0.0169492	0.0169492	0.0169492	0.0169492	0.0169492
Novobiocin biosynthesis	1	3	3	3	3	3	1	3			Novobiocin biosynthesis	0.0333333	0.1	0.1	0.1	0.1	0.1	0.0333333	0.1
Phenazine biosynthesis	1	2	2	2	2	2	1	2			Phenazine biosynthesis	0.0625	0.125	0.125	0.125	0.125	0.125	0.0625	0.125
Prodigiosin biosynthesis	2	4	4	4	3	4	3	4			Prodigiosin biosynthesis	0.1	0.2	0.2	0.2	0.15	0.2	0.15	0.2
Biosynthesis of various antibiotics	2	3	3	4	3	3	2	3			Biosynthesis of various antibiotics	0.0327869	0.0491803	0.0491803	0.0655738	0.0491803	0.0491803	0.0327869	0.0491803
Biosynthesis of various plant secondary metabolites	2	2	2	2	2	2	2	2			Biosynthesis of various plant secondary metabolites	0.0526316	0.0526316	0.0526316	0.0526316	0.0526316	0.0526316	0.0526316	0.0526316
Biosynthesis of various other secondary metabolites	4	10	9	9	10	10	4	10			Biosynthesis of various other secondary metabolites	0.0952381	0.238095	0.214286	0.214286	0.238095	0.238095	0.0952381	0.238095
Benzoate degradation	3	7	8	8	8	8	4	8			Benzoate degradation	0.0283019	0.0660377	0.0754717	0.0754717	0.0754717	0.0754717	0.0377358	0.0754717
Aminobenzoate degradation	0	1	1	1	1	1	0	1			Aminobenzoate degradation	0	0.0123457	0.0123457	0.0123457	0.0123457	0.0123457	0	0.0123457
Chloroalkane and chloroalkene degradation	2	6	6	6	5	6	2	6			Chloroalkane and chloroalkene degradation	0.0465116	0.139535	0.139535	0.139535	0.116279	0.139535	0.0465116	0.139535
Chlorocyclohexane and chlorobenzene degradation	0	2	3	3	3	3	1	3			Chlorocyclohexane and chlorobenzene degradation	0	0.0487805	0.0731707	0.0731707	0.0731707	0.0731707	0.0243902	0.0731707
Xylene degradation	0	2	3	3	3	3	1	3			Xylene degradation	0	0.0588235	0.0882353	0.0882353	0.0882353	0.0882353	0.0294118	0.0882353
Ethylbenzene degradation	1	1	1	1	1	1	1	1			Ethylbenzene degradation	0.0625	0.0625	0.0625	0.0625	0.0625	0.0625	0.0625	0.0625
Styrene degradation	0	2	3	3	3	3	1	2			Styrene degradation	0	0.08	0.12	0.12	0.12	0.12	0.04	0.08
Atrazine degradation	2	3	3	3	3	3	2	3			Atrazine degradation	0.125	0.1875	0.1875	0.1875	0.1875	0.1875	0.125	0.1875
Dioxin degradation	0	1	1	1	1	1	0	1			Dioxin degradation	0	0.0322581	0.0322581	0.0322581	0.0322581	0.0322581	0	0.0322581
Naphthalene degradation	1	2	2	2	2	2	1	2			Naphthalene degradation	0.0344828	0.0689655	0.0689655	0.0689655	0.0689655	0.0689655	0.0344828	0.0689655
Metabolism of xenobiotics by cytochrome P450	1	1	1	1	1	1	1	1			Metabolism of xenobiotics by cytochrome P450	0.0294118	0.0294118	0.0294118	0.0294118	0.0294118	0.0294118	0.0294118	0.0294118
Drug metabolism - cytochrome P450	1	1	1	1	1	1	1	1			Drug metabolism - cytochrome P450	0.04	0.04	0.04	0.04	0.04	0.04	0.04	0.04
Drug metabolism - other enzymes	5	7	8	8	8	8	6	8			Drug metabolism - other enzymes	0.15625	0.21875	0.25	0.25	0.25	0.25	0.1875	0.25
RNA polymerase	3	5	5	4	5	5	4	5			RNA polymerase	0.0508475	0.0847458	0.0847458	0.0677966	0.0847458	0.0847458	0.0677966	0.0847458
Ribosome	38	58	57	56	57	55	41	56			Ribosome	0.265734	0.405594	0.398601	0.391608	0.398601	0.384615	0.286713	0.391608
Aminoacyl-tRNA biosynthesis	9	24	24	23	24	24	10	24			Aminoacyl-tRNA biosynthesis	0.136364	0.363636	0.363636	0.348485	0.363636	0.363636	0.151515	0.363636
Ribosome biogenesis in eukaryotes	1	1	1	1	1	1	1	1			Ribosome biogenesis in eukaryotes	0.0121951	0.0121951	0.0121951	0.0121951	0.0121951	0.0121951	0.0121951	0.0121951
Protein export	6	15	14	16	15	16	6	16			Protein export	0.153846	0.384615	0.358974	0.410256	0.384615	0.410256	0.153846	0.410256
Protein processing in endoplasmic reticulum	1	1	1	1	1	1	1	1			Protein processing in endoplasmic reticulum	0.00694444	0.00694444	0.00694444	0.00694444	0.00694444	0.00694444	0.00694444	0.00694444
Sulfur relay system	7	10	10	10	10	9	8	10			Sulfur relay system	0.241379	0.344828	0.344828	0.344828	0.344828	0.310345	0.275862	0.344828
RNA degradation	5	14	13	14	14	14	5	13			RNA degradation	0.0632911	0.177215	0.164557	0.177215	0.177215	0.177215	0.0632911	0.164557
DNA replication	3	16	16	15	16	16	4	17			DNA replication	0.05	0.266667	0.266667	0.25	0.266667	0.266667	0.0666667	0.283333
Base excision repair	2	10	9	10	10	10	2	10			Base excision repair	0.0465116	0.232558	0.209302	0.232558	0.232558	0.232558	0.0465116	0.232558
Nucleotide excision repair	1	7	7	7	8	7	1	7			Nucleotide excision repair	0.0212766	0.148936	0.148936	0.148936	0.170213	0.148936	0.0212766	0.148936
Mismatch repair	2	18	16	17	18	17	2	18			Mismatch repair	0.0454545	0.409091	0.363636	0.386364	0.409091	0.386364	0.0454545	0.409091
Homologous recombination	3	20	19	20	21	20	3	21			Homologous recombination	0.0416667	0.277778	0.263889	0.277778	0.291667	0.277778	0.0416667	0.291667
ABC transporters	29	80	79	74	84	84	39	81			ABC transporters	0.0564202	0.155642	0.153696	0.143969	0.163424	0.163424	0.0758755	0.157588
Phosphotransferase system (PTS)	11	22	21	20	22	18	17	22			Phosphotransferase system (PTS)	0.15493	0.309859	0.295775	0.28169	0.309859	0.253521	0.239437	0.309859
Bacterial secretion system	3	12	11	13	12	13	3	13			Bacterial secretion system	0.0405405	0.162162	0.148649	0.175676	0.162162	0.175676	0.0405405	0.175676
Two-component system	25	66	63	60	70	65	28	64			Two-component system	0.0502008	0.13253	0.126506	0.120482	0.140562	0.130522	0.0562249	0.128514
MAPK signaling pathway - fly	2	2	2	2	2	2	2	2			MAPK signaling pathway - fly	0.0238095	0.0238095	0.0238095	0.0238095	0.0238095	0.0238095	0.0238095	0.0238095
MAPK signaling pathway - plant	2	3	3	3	3	3	2	3			MAPK signaling pathway - plant	0.037037	0.0555556	0.0555556	0.0555556	0.0555556	0.0555556	0.037037	0.0555556
MAPK signaling pathway - yeast	1	1	1	1	1	1	1	1			MAPK signaling pathway - yeast	0.010989	0.010989	0.010989	0.010989	0.010989	0.010989	0.010989	0.010989
HIF-1 signaling pathway	5	10	9	10	10	10	5	10			HIF-1 signaling pathway	0.0657895	0.131579	0.118421	0.131579	0.131579	0.131579	0.0657895	0.131579
FoxO signaling pathway	3	3	3	3	3	3	3	3			FoxO signaling pathway	0.0294118	0.0294118	0.0294118	0.0294118	0.0294118	0.0294118	0.0294118	0.0294118
Phosphatidylinositol signaling system	3	3	3	3	3	3	3	3			Phosphatidylinositol signaling system	0.0545455	0.0545455	0.0545455	0.0545455	0.0545455	0.0545455	0.0545455	0.0545455
AMPK signaling pathway	1	1	1	1	1	1	1	1			AMPK signaling pathway	0.0119048	0.0119048	0.0119048	0.0119048	0.0119048	0.0119048	0.0119048	0.0119048
Peroxisome	4	6	6	5	6	6	4	6			Peroxisome	0.0547945	0.0821918	0.0821918	0.0684932	0.0821918	0.0821918	0.0547945	0.0821918
Cell cycle - Caulobacter	2	10	10	10	11	10	2	11			Cell cycle - Caulobacter	0.0645161	0.322581	0.322581	0.322581	0.354839	0.322581	0.0645161	0.354839
Ferroptosis	0	1	1	0	1	1	0	1			Ferroptosis	0	0.030303	0.030303	0	0.030303	0.030303	0	0.030303
Necroptosis	1	1	1	1	1	1	1	1			Necroptosis	0.0103093	0.0103093	0.0103093	0.0103093	0.0103093	0.0103093	0.0103093	0.0103093
Quorum sensing	12	49	36	37	49	46	17	39			Quorum sensing	0.0425532	0.173759	0.12766	0.131206	0.173759	0.163121	0.0602837	0.138298
Biofilm formation - Vibrio cholerae	5	8	8	8	8	8	5	8			Biofilm formation - Vibrio cholerae	0.0471698	0.0754717	0.0754717	0.0754717	0.0754717	0.0754717	0.0471698	0.0754717
Biofilm formation - Pseudomonas aeruginosa	1	2	2	2	2	2	1	2			Biofilm formation - Pseudomonas aeruginosa	0.0111111	0.0222222	0.0222222	0.0222222	0.0222222	0.0222222	0.0111111	0.0222222
Biofilm formation - Escherichia coli	2	3	3	2	3	3	2	3			Biofilm formation - Escherichia coli	0.0327869	0.0491803	0.0491803	0.0327869	0.0491803	0.0491803	0.0327869	0.0491803
Flagellar assembly	0	2	2	2	2	2	0	2			Flagellar assembly	0	0.0363636	0.0363636	0.0363636	0.0363636	0.0363636	0	0.0363636
NOD-like receptor signaling pathway	1	1	1	1	1	1	1	1			NOD-like receptor signaling pathway	0.00699301	0.00699301	0.00699301	0.00699301	0.00699301	0.00699301	0.00699301	0.00699301
Glucagon signaling pathway	5	7	8	8	8	8	6	8			Glucagon signaling pathway	0.0877193	0.122807	0.140351	0.140351	0.140351	0.140351	0.105263	0.140351
Adipocytokine signaling pathway	0	1	1	0	1	1	0	1			Adipocytokine signaling pathway	0	0.0188679	0.0188679	0	0.0188679	0.0188679	0	0.0188679
PPAR signaling pathway	0	3	3	1	2	3	1	3			PPAR signaling pathway	0	0.047619	0.047619	0.015873	0.031746	0.047619	0.015873	0.047619
Thyroid hormone synthesis	1	2	2	2	2	2	1	2			Thyroid hormone synthesis	0.0188679	0.0377358	0.0377358	0.0377358	0.0377358	0.0377358	0.0188679	0.0377358
Thyroid hormone signaling pathway	1	1	1	1	1	1	1	1			Thyroid hormone signaling pathway	0.010989	0.010989	0.010989	0.010989	0.010989	0.010989	0.010989	0.010989
Fat digestion and absorption	1	2	2	2	2	2	1	2			Fat digestion and absorption	0.0357143	0.0714286	0.0714286	0.0714286	0.0714286	0.0714286	0.0357143	0.0714286
Mineral absorption	1	2	2	2	2	2	1	2			Mineral absorption	0.0277778	0.0555556	0.0555556	0.0555556	0.0555556	0.0555556	0.0277778	0.0555556
Glutamatergic synapse	1	1	1	1	1	1	1	1			Glutamatergic synapse	0.0113636	0.0113636	0.0113636	0.0113636	0.0113636	0.0113636	0.0113636	0.0113636
GABAergic synapse	1	1	1	1	1	1	1	1			GABAergic synapse	0.0144928	0.0144928	0.0144928	0.0144928	0.0144928	0.0144928	0.0144928	0.0144928
Longevity regulating pathway	3	3	3	3	3	3	3	3			Longevity regulating pathway	0.0441176	0.0441176	0.0441176	0.0441176	0.0441176	0.0441176	0.0441176	0.0441176
Longevity regulating pathway - worm	4	6	6	6	7	6	4	7			Longevity regulating pathway - worm	0.0701754	0.105263	0.105263	0.105263	0.122807	0.105263	0.0701754	0.122807
Longevity regulating pathway - multiple species	3	4	4	4	4	4	3	4			Longevity regulating pathway - multiple species	0.0517241	0.0689655	0.0689655	0.0689655	0.0689655	0.0689655	0.0517241	0.0689655
Thermogenesis	2	3	3	2	3	3	2	3			Thermogenesis	0.0106383	0.0159574	0.0159574	0.0106383	0.0159574	0.0159574	0.0106383	0.0159574
Plant-pathogen interaction	0	2	2	1	2	2	0	2			Plant-pathogen interaction	0	0.0232558	0.0232558	0.0116279	0.0232558	0.0232558	0	0.0232558
Pathways in cancer	0	1	1	1	1	1	0	1			Pathways in cancer	0	0.00239808	0.00239808	0.00239808	0.00239808	0.00239808	0	0.00239808
MicroRNAs in cancer	0	1	0	0	0	0	0	0			MicroRNAs in cancer	0	0.00408163	0	0	0	0	0	0
Proteoglycans in cancer	1	1	1	1	1	1	1	1			Proteoglycans in cancer	0.00606061	0.00606061	0.00606061	0.00606061	0.00606061	0.00606061	0.00606061	0.00606061
Chemical carcinogenesis - reactive oxygen species	3	3	3	3	3	3	3	3			Chemical carcinogenesis - reactive oxygen species	0.0171429	0.0171429	0.0171429	0.0171429	0.0171429	0.0171429	0.0171429	0.0171429
Viral carcinogenesis	0	0	1	1	1	1	1	1			Viral carcinogenesis	0	0	0.00574713	0.00574713	0.00574713	0.00574713	0.00574713	0.00574713
Central carbon metabolism in cancer	6	9	10	10	10	10	7	10			Central carbon metabolism in cancer	0.122449	0.183673	0.204082	0.204082	0.204082	0.204082	0.142857	0.204082
Renal cell carcinoma	0	1	1	1	1	1	0	1			Renal cell carcinoma	0	0.0178571	0.0178571	0.0178571	0.0178571	0.0178571	0	0.0178571
Human papillomavirus infection	0	0	1	1	1	1	1	1			Human papillomavirus infection	0	0	0.004329	0.004329	0.004329	0.004329	0.004329	0.004329
Epithelial cell signaling in Helicobacter pylori infection	1	3	3	3	3	3	1	3			Epithelial cell signaling in Helicobacter pylori infection	0.010989	0.032967	0.032967	0.032967	0.032967	0.032967	0.010989	0.032967
Pathogenic Escherichia coli infection	1	2	1	2	2	2	1	2			Pathogenic Escherichia coli infection	0.00657895	0.0131579	0.00657895	0.0131579	0.0131579	0.0131579	0.00657895	0.0131579
Salmonella infection	2	3	2	3	3	3	2	3			Salmonella infection	0.00921659	0.0138249	0.00921659	0.0138249	0.0138249	0.0138249	0.00921659	0.0138249
Legionellosis	1	3	3	3	3	3	1	3			Legionellosis	0.0144928	0.0434783	0.0434783	0.0434783	0.0434783	0.0434783	0.0144928	0.0434783
Staphylococcus aureus infection	7	22	19	22	22	21	9	22			Staphylococcus aureus infection	0.0945946	0.297297	0.256757	0.297297	0.297297	0.283784	0.121622	0.297297
Tuberculosis	0	3	3	3	3	3	0	3			Tuberculosis	0	0.0229008	0.0229008	0.0229008	0.0229008	0.0229008	0	0.0229008
Bacterial invasion of epithelial cells	0	1	1	1	1	1	0	1			Bacterial invasion of epithelial cells	0	0.0131579	0.0131579	0.0131579	0.0131579	0.0131579	0	0.0131579
Amoebiasis	0	1	2	2	2	1	1	2			Amoebiasis	0	0.0114943	0.0229885	0.0229885	0.0229885	0.0114943	0.0114943	0.0229885
Primary immunodeficiency	1	1	1	1	1	1	1	1			Primary immunodeficiency	0.027027	0.027027	0.027027	0.027027	0.027027	0.027027	0.027027	0.027027
Alzheimer disease	1	2	1	2	2	2	1	2			Alzheimer disease	0.00333333	0.00666667	0.00333333	0.00666667	0.00666667	0.00666667	0.00333333	0.00666667
Parkinson disease	1	1	1	1	1	1	1	1			Parkinson disease	0.00478469	0.00478469	0.00478469	0.00478469	0.00478469	0.00478469	0.00478469	0.00478469
Amyotrophic lateral sclerosis	2	3	3	3	3	3	2	3			Amyotrophic lateral sclerosis	0.00714286	0.0107143	0.0107143	0.0107143	0.0107143	0.0107143	0.00714286	0.0107143
Huntington disease	3	4	4	4	4	4	3	4			Huntington disease	0.0131004	0.0174672	0.0174672	0.0174672	0.0174672	0.0174672	0.0131004	0.0174672
Pathways of neurodegeneration - multiple diseases	2	3	3	3	3	3	2	3			Pathways of neurodegeneration - multiple diseases	0.00543478	0.00815217	0.00815217	0.00815217	0.00815217	0.00815217	0.00543478	0.00815217
Lipid and atherosclerosis	2	3	3	3	3	3	2	3			Lipid and atherosclerosis	0.0125786	0.0188679	0.0188679	0.0188679	0.0188679	0.0188679	0.0125786	0.0188679
Fluid shear stress and atherosclerosis	1	1	2	2	2	2	1	2			Fluid shear stress and atherosclerosis	0.010101	0.010101	0.020202	0.020202	0.020202	0.020202	0.010101	0.020202
Diabetic cardiomyopathy	3	6	5	6	6	6	3	6			Diabetic cardiomyopathy	0.01875	0.0375	0.03125	0.0375	0.0375	0.0375	0.01875	0.0375
Type II diabetes mellitus	0	0	1	1	1	1	1	1			Type II diabetes mellitus	0	0	0.027027	0.027027	0.027027	0.027027	0.027027	0.027027
Type I diabetes mellitus	0	1	1	1	1	1	0	1			Type I diabetes mellitus	0	0.04	0.04	0.04	0.04	0.04	0	0.04
Alcoholic liver disease	1	3	3	3	2	3	1	3			Alcoholic liver disease	0.00952381	0.0285714	0.0285714	0.0285714	0.0190476	0.0285714	0.00952381	0.0285714
Insulin resistance	1	1	1	1	1	1	1	1			Insulin resistance	0.0135135	0.0135135	0.0135135	0.0135135	0.0135135	0.0135135	0.0135135	0.0135135
Cushing syndrome	0	1	1	1	1	1	0	1			Cushing syndrome	0	0.00819672	0.00819672	0.00819672	0.00819672	0.00819672	0	0.00819672
beta-Lactam resistance	2	10	10	9	10	9	3	10			beta-Lactam resistance	0.0178571	0.0892857	0.0892857	0.0803571	0.0892857	0.0803571	0.0267857	0.0892857
Vancomycin resistance	4	6	6	6	6	6	4	6			Vancomycin resistance	0.181818	0.272727	0.272727	0.272727	0.272727	0.272727	0.181818	0.272727
Cationic antimicrobial peptide (CAMP) resistance	4	8	8	8	9	8	4	9			Cationic antimicrobial peptide (CAMP) resistance	0.0740741	0.148148	0.148148	0.148148	0.166667	0.148148	0.0740741	0.166667
Platinum drug resistance	0	1	1	1	1	1	0	1			Platinum drug resistance	0	0.0217391	0.0217391	0.0217391	0.0217391	0.0217391	0	0.0217391
Antifolate resistance	2	4	4	4	4	4	2	4			Antifolate resistance	0.0769231	0.153846	0.153846	0.153846	0.153846	0.153846	0.0769231	0.153846
Enzymes	6	18	16	16	17	18	6	17			Enzymes	0.00949367	0.028481	0.0253165	0.0253165	0.0268987	0.028481	0.00949367	0.0268987
Protein kinases	2	2	2	2	2	2	2	2			Protein kinases	0.0060423	0.0060423	0.0060423	0.0060423	0.0060423	0.0060423	0.0060423	0.0060423
Protein phosphatases and associated proteins	21	49	47	49	50	48	24	50			Protein phosphatases and associated proteins	0.0216495	0.0505155	0.0484536	0.0505155	0.0515464	0.0494845	0.0247423	0.0515464
Peptidases and inhibitors	3	8	9	7	9	7	3	9			Peptidases and inhibitors	0.00738916	0.0197044	0.0221675	0.0172414	0.0221675	0.0172414	0.00738916	0.0221675
Glycosyltransferases	1	2	2	2	2	2	1	2			Glycosyltransferases	0.00645161	0.0129032	0.0129032	0.0129032	0.0129032	0.0129032	0.00645161	0.0129032
Lipopolysaccharide biosynthesis proteins	11	25	25	24	26	25	13	26			Lipopolysaccharide biosynthesis proteins	0.125	0.284091	0.284091	0.272727	0.295455	0.284091	0.147727	0.295455
Peptidoglycan biosynthesis and degradation proteins	6	13	13	12	12	14	7	14			Peptidoglycan biosynthesis and degradation proteins	0.0408163	0.0884354	0.0884354	0.0816327	0.0816327	0.0952381	0.047619	0.0952381
Polyketide biosynthesis proteins	4	8	8	7	7	8	5	8			Polyketide biosynthesis proteins	0.0784314	0.156863	0.156863	0.137255	0.137255	0.156863	0.0980392	0.156863
Prenyltransferases	14	33	33	31	34	34	18	34			Prenyltransferases	0.12963	0.305556	0.305556	0.287037	0.314815	0.314815	0.166667	0.314815
Cytochrome P450	6	9	9	9	9	9	6	9			Cytochrome P450	0.0434783	0.0652174	0.0652174	0.0652174	0.0652174	0.0652174	0.0434783	0.0652174
Photosynthesis proteins	29	54	51	54	52	53	35	55			Photosynthesis proteins	0.0212454	0.0395604	0.0373626	0.0395604	0.0380952	0.0388278	0.025641	0.040293
Transcription factors	9	16	16	13	16	16	11	16			Transcription factors	0.0269461	0.0479042	0.0479042	0.0389222	0.0479042	0.0479042	0.0329341	0.0479042
Transcription machinery	6	18	17	18	18	18	6	17			Transcription machinery	0.0139211	0.0417633	0.0394432	0.0417633	0.0417633	0.0417633	0.0139211	0.0394432
Spliceosome	38	58	57	56	57	55	41	56			Spliceosome	0.202128	0.308511	0.303191	0.297872	0.303191	0.292553	0.218085	0.297872
Ribosome	25	49	47	44	50	49	26	48			Ribosome	0.0605327	0.118644	0.113801	0.106538	0.121065	0.118644	0.062954	0.116223
Ribosome biogenesis	30	60	58	57	59	60	31	57			Ribosome biogenesis	0.112782	0.225564	0.218045	0.214286	0.221805	0.225564	0.116541	0.214286
Transfer RNA biogenesis	5	14	14	14	14	14	5	14			Transfer RNA biogenesis	0.0537634	0.150538	0.150538	0.150538	0.150538	0.150538	0.0537634	0.150538
Translation factors	6	19	19	18	19	19	7	19			Translation factors	0.0217391	0.0688406	0.0688406	0.0652174	0.0688406	0.0688406	0.0253623	0.0688406
Chaperones and folding catalysts	4	6	6	7	7	7	5	7			Chaperones and folding catalysts	0.00325203	0.00487805	0.00487805	0.00569106	0.00569106	0.00569106	0.00406504	0.00569106
Proteasome	4	28	27	24	26	27	5	28			Proteasome	0.021164	0.148148	0.142857	0.126984	0.137566	0.142857	0.026455	0.148148
DNA replication proteins	15	38	35	38	39	37	15	37			DNA replication proteins	0.0124585	0.0315615	0.0290698	0.0315615	0.032392	0.0307309	0.0124585	0.0307309
Chromosome and associated proteins	19	68	66	68	71	71	21	72			Chromosome and associated proteins	0.0405117	0.144989	0.140725	0.144989	0.151386	0.151386	0.0447761	0.153518
DNA repair and recombination proteins	16	30	30	30	31	30	16	31			DNA repair and recombination proteins	0.039604	0.0742574	0.0742574	0.0742574	0.0767327	0.0742574	0.039604	0.0767327
Mitochondrial biogenesis	93	256	247	244	268	268	128	262			Mitochondrial biogenesis	0.0487166	0.134102	0.129387	0.127816	0.140388	0.140388	0.0670508	0.137245
Transporters	8	25	23	25	25	25	8	26			Transporters	0.0187354	0.058548	0.0538642	0.058548	0.058548	0.058548	0.0187354	0.0608899
Secretion system	4	17	12	16	13	16	6	16			Secretion system	0.0449438	0.191011	0.134831	0.179775	0.146067	0.179775	0.0674157	0.179775
Bacterial toxins	9	28	26	23	27	28	9	25			Bacterial toxins	0.0342205	0.106464	0.0988593	0.0874525	0.102662	0.106464	0.0342205	0.095057
Two-component system	0	1	1	1	1	1	0	1			Two-component system	0	0.00657895	0.00657895	0.00657895	0.00657895	0.00657895	0	0.00657895
Bacterial motility proteins	0	4	4	4	4	4	0	4			Bacterial motility proteins	0	0.0106667	0.0106667	0.0106667	0.0106667	0.0106667	0	0.0106667
Cytoskeleton proteins	13	31	32	30	33	32	14	33			Cytoskeleton proteins	0.0185449	0.0442225	0.0456491	0.042796	0.0470756	0.0456491	0.0199715	0.0470756
Exosome	2	14	14	14	16	14	2	11			Exosome	0.010929	0.0765027	0.0765027	0.0765027	0.0874317	0.0765027	0.010929	0.0601093
CD molecules	5	17	11	12	15	13	6	13			CD molecules	0.021097	0.07173	0.0464135	0.0506329	0.0632911	0.0548523	0.0253165	0.0548523
Glycosaminoglycan binding proteins	0	1	1	1	1	0	0	1			Glycosaminoglycan binding proteins	0	0.0126582	0.0126582	0.0126582	0.0126582	0	0	0.0126582
Non-coding RNAs	31	66	62	66	70	65	39	69			Non-coding RNAs	0.0215727	0.045929	0.0431454	0.045929	0.0487126	0.0452331	0.0271399	0.0480167
Enzymes with EC number	1	2	2	2	2	2	1	1			Enzymes with EC number	0.04	0.08	0.08	0.08	0.08	0.08	0.04	0.04
Carbohydrate metabolis	3	5	5	5	5	5	3	5			Carbohydrate metabolis	0.0243902	0.0406504	0.0406504	0.0406504	0.0406504	0.0406504	0.0243902	0.0406504
Energy metabolis	0	1	2	1	2	2	1	2			Energy metabolis	0	0.0555556	0.111111	0.0555556	0.111111	0.111111	0.0555556	0.111111
Lipid metabolis	1	1	1	1	1	1	1	1			Lipid metabolis	0.25	0.25	0.25	0.25	0.25	0.25	0.25	0.25
Nucleotide metabolis	1	1	1	1	1	1	1	1			Nucleotide metabolis	0.0434783	0.0434783	0.0434783	0.0434783	0.0434783	0.0434783	0.0434783	0.0434783
Amino acid metabolis	0	3	2	3	2	4	3	4			Amino acid metabolis	0	0.0714286	0.047619	0.0714286	0.047619	0.0952381	0.0714286	0.0952381
Glycan metabolis	1	2	1	2	2	2	1	2			Glycan metabolis	0.047619	0.0952381	0.047619	0.0952381	0.0952381	0.0952381	0.047619	0.0952381
Cofactor metabolis	1	1	1	1	1	1	1	1			Cofactor metabolis	0.0188679	0.0188679	0.0188679	0.0188679	0.0188679	0.0188679	0.0188679	0.0188679
Secondary metabolis	0	4	4	3	5	5	3	5			Secondary metabolis	0	0.4	0.4	0.3	0.5	0.5	0.3	0.5
Other	1	5	5	5	6	4	2	5			Other	0.0192308	0.0961538	0.0961538	0.0961538	0.115385	0.0769231	0.0384615	0.0961538
Transcriptio	2	2	2	2	2	2	2	2			Transcriptio	0.133333	0.133333	0.133333	0.133333	0.133333	0.133333	0.133333	0.133333
Translatio	4	8	8	9	9	9	6	9			Translatio	0.114286	0.228571	0.228571	0.257143	0.257143	0.257143	0.171429	0.257143
Protein processin	1	8	5	7	16	10	2	8			Protein processin	0.0169492	0.135593	0.0847458	0.118644	0.271186	0.169492	0.0338983	0.135593
Replication and repai	1	1	1	1	1	1	1	1			Replication and repai	0.0909091	0.0909091	0.0909091	0.0909091	0.0909091	0.0909091	0.0909091	0.0909091
Other	6	15	17	16	16	17	9	17			Other	0.142857	0.357143	0.404762	0.380952	0.380952	0.404762	0.214286	0.404762
Transpor	1	5	3	5	6	5	1	5			Transpor	0.00757576	0.0378788	0.0227273	0.0378788	0.0454545	0.0378788	0.00757576	0.0378788
Cell motilit	0	2	2	2	2	2	0	2			Cell motilit	0	0.00796813	0.00796813	0.00796813	0.00796813	0.00796813	0	0.00796813
Signaling protein	1	3	2	3	2	2	1	2			Signaling protein	0.00970874	0.0291262	0.0194175	0.0291262	0.0194175	0.0194175	0.00970874	0.0194175
Structural protein	1	1	2	2	2	2	2	2			Structural protein	0.0204082	0.0204082	0.0408163	0.0408163	0.0408163	0.0408163	0.0408163	0.0408163
Other	1	2	2	2	2	2	1	2			Other	0.166667	0.333333	0.333333	0.333333	0.333333	0.333333	0.166667	0.333333
Unclassified viral protein	8	19	19	16	16	18	11	19			Unclassified viral protein	0.0666667	0.158333	0.158333	0.133333	0.133333	0.15	0.0916667	0.158333
General function prediction onl	17	36	38	38	40	42	27	42			General function prediction only	0.0473538	0.100279	0.10585	0.10585	0.111421	0.116992	0.0752089	0.116992
